# Supplementary material for: Bis(μ2-2-phen­oxy­propionato-κ2 O:O′)bis­[(1,10-phenanthroline-κ2 N,N′)bis­(2-phen­oxy­propionato-κ2 O,O′)ytterbium(III)]
Source: Acta Crystallogr Sect E Struct Rep Online. 2011 Sep 14;67(Pt 10):m1361. doi: 10.1107/S1600536811036105 (PMC3201286; doi:10.1107/S1600536811036105)
Supplement: Supplementary file 1 [file e-67-m1361-sup1.cif]

##############################################################################
#                                                                            #
# This CIF contains the data in a paper accepted for publication in          #
# Acta Crystallographica Section E. It conforms to the requirements of       #
# Notes for Authors for Acta Crystallographica Section E, and has been       #
# peer reviewed under the auspices of the IUCr Commission on Journals.       #
#                                                                            #
# Full details of the Crystallographic Information File format               #
# are given in the paper "The Crystallographic Information File (CIF):       #
# a New Standard Archive File for Crystallography" by S. R. Hall, F. H.      #
# Allen and I. D. Brown [Acta Cryst. (1991), A47, 655-685].                  #
#                                                                            #
# The current version of the core CIF dictionary is obtainable from          #
# ftp://ftp.iucr.org/pub/cif_core.dic.                                       #
#                                                                            #
# Software is freely available for graphical display of the structure(s)     #
# in this CIF. For information consult the CIF software page                 #
# http://www.iucr.org/resources/cif/software.                                #
#                                                                            #
# This file may be used for bona fide research purposes within the           #
# scientific community so long as proper attribution is given to the journal # 
# article from which it was obtained.                                        #
#                                                                            #
##############################################################################
data_I
_audit_creation_method     SHELXL-97
_journal_date_recd_electronic     2011-08-19
_journal_date_accepted     2011-09-05
_journal_name_full     'Acta Crystallographica, Section E'
_journal_year     2011
_journal_volume     67
_journal_issue     10
_journal_page_first     m1361
_journal_page_last     m1361
_journal_paper_category     QM
_journal_coeditor_code     WM2528
_publ_contact_author_name     'Guo-Liang Zhao'
_publ_contact_author_address
;
  College of Chemistry and Life Sciences,
  Zhejiang Normal University,
  Jinhua, Zhejiang 321004,
  People's Republic of China
  Zhejiang Normal University Xingzhi College,
  Jinhua, Zhejiang 321004,
  People's Republic of China
;
_publ_contact_author_email     'sky53@zjnu.cn'
_publ_contact_author_fax     '86-579-82282595'
_publ_contact_author_phone     '86-579-82283925'
_publ_section_title
;\
Bis(\m~2~-2-phenoxypropionato-\k^2^<i>O</i>:<i>O</i>')bis[(1,10-\
phenanthroline-\k^2^<i>N</i>,<i>N</i>')bis(2-phenoxypropionato-\k^2^<i>O</i>,\
<i>O</i>')ytterbium(III)]
;
loop_
    _publ_author_name
    _publ_author_address
    'Jin-Bei Shen'
;
  College of Chemistry and Life Sciences,
  Zhejiang Normal University,
  Jinhua 321004, Zhejiang,
  People's Republic of China
;
    'Jia-Lu Liu '
;
  College of Chemistry and Life Sciences,
  Zhejiang Normal University,
  Jinhua 321004, Zhejiang,
  People's Republic of China
;
    'Guo-Liang Zhao'
;
  College of Chemistry and Life Sciences,
  Zhejiang Normal University,
  Jinhua, Zhejiang 321004,
  People's Republic of China
  Zhejiang Normal University Xingzhi College,
  Jinhua, Zhejiang 321004,
  People's Republic of China
;
_chemical_name_systematic
;
Bis(\m~2~-2-phenoxypropionato-\k^2^<i>O</i>:<i>O</i>')bis[(1,10-
phenanthroline-\k^2^<i>N</i>,<i>N</i>')bis(2-phenoxypropionato-
\k^2^<i>O</i>,<i>O</i>')ytterbium(III)]
;
_chemical_name_common
;
;
_chemical_formula_moiety     'C78 H70 N4 O18 Yb2'
_chemical_formula_sum     'C78 H70 N4 O18 Yb2'
_chemical_formula_iupac     '[Yb2 (C9 H9 O3)6 (C12 H8 N2)2]'
_chemical_formula_weight     1697.46
_chemical_melting_point     ?
_symmetry_cell_setting     triclinic
_symmetry_space_group_name_H-M     'P -1'
_symmetry_space_group_name_Hall     '-P 1'
loop_
    _symmetry_equiv_pos_as_xyz
    'x, y, z'
    '-x, -y, -z'
_cell_length_a     11.3577(4)
_cell_length_b     12.2091(5)
_cell_length_c     14.1438(6)
_cell_angle_alpha     99.111(2)
_cell_angle_beta     91.089(2)
_cell_angle_gamma     114.320(2)
_cell_volume     1756.94(12)
_cell_formula_units_Z     1
_cell_measurement_reflns_used     8204
_cell_measurement_theta_min     1.46
_cell_measurement_theta_max     25.00
_cell_measurement_temperature     296(2)
_exptl_crystal_description     block
_exptl_crystal_colour     colourless
_exptl_crystal_size_max     0.32
_exptl_crystal_size_mid     0.20
_exptl_crystal_size_min     0.06
_exptl_crystal_density_diffrn     1.604
_exptl_crystal_density_meas     ?
_exptl_crystal_density_method     'not measured'
_exptl_crystal_F_000     850
_exptl_absorpt_coefficient_mu     2.721
_exptl_absorpt_correction_type     multi-scan
_exptl_absorpt_process_details     '(<i>SADABS</i>; Sheldrick, 1996)'
_exptl_absorpt_correction_T_min     0.524
_exptl_absorpt_correction_T_max     0.849
_exptl_special_details     ?
_diffrn_ambient_temperature     296(2)
_diffrn_radiation_type     MoK\a
_diffrn_radiation_wavelength     0.71073
_diffrn_radiation_source     'fine-focus sealed tube'
_diffrn_radiation_monochromator     graphite
_diffrn_measurement_device_type     'Bruker APEXII CCD'
_diffrn_measurement_method     'phi and omega scans'
_diffrn_detector_area_resol_mean     ?
_diffrn_reflns_number     22731
_diffrn_reflns_av_R_equivalents     0.0386
_diffrn_reflns_av_sigmaI/netI     0.0419
_diffrn_reflns_theta_min     1.46
_diffrn_reflns_theta_max     25.00
_diffrn_reflns_theta_full     25.00
_diffrn_measured_fraction_theta_max     0.998
_diffrn_measured_fraction_theta_full     0.998
_diffrn_reflns_limit_h_min     -13
_diffrn_reflns_limit_h_max     13
_diffrn_reflns_limit_k_min     -14
_diffrn_reflns_limit_k_max     14
_diffrn_reflns_limit_l_min     -15
_diffrn_reflns_limit_l_max     16
_diffrn_standards_number     0
_diffrn_standards_interval_count     .
_diffrn_standards_interval_time     .
_diffrn_standards_decay_%     ?
_refine_special_details
;
Refinement of <i>F</i>^2^ against ALL reflections. The weighted <i>R</i>-factor
<i>wR</i> and goodness of fit <i>S</i> are based on <i>F</i>^2^, conventional
<i>R</i>-factors <i>R</i> are based on <i>F</i>, with <i>F</i> set to zero for
negative <i>F</i>^2^. The threshold expression of <i>F</i>^2^ >
\s(<i>F</i>^2^) is used only for calculating <i>R</i>-factors(gt) <i>etc</i>.
and is not relevant to the choice of reflections for refinement.
<i>R</i>-factors based on <i>F</i>^2^ are statistically about twice as large
as those based on <i>F</i>, and <i>R</i>- factors based on ALL data will be
even larger.
;
_reflns_number_total     6187
_reflns_number_gt     5246
_reflns_threshold_expression     >2sigma(I)
_refine_ls_structure_factor_coef     Fsqd
_refine_ls_matrix_type     full
_refine_ls_R_factor_all     0.0414
_refine_ls_R_factor_gt     0.0299
_refine_ls_wR_factor_gt     0.0629
_refine_ls_wR_factor_ref     0.0662
_refine_ls_goodness_of_fit_ref     1.024
_refine_ls_restrained_S_all     1.024
_refine_ls_number_reflns     6187
_refine_ls_number_parameters     460
_refine_ls_number_restraints     0
_refine_ls_hydrogen_treatment     constr
_refine_ls_weighting_scheme     calc
_refine_ls_weighting_details
         'calc w=1/[\s^2^(Fo^2^)+(0.0359P)^2^+0.0000P] where P=(Fo^2^+2Fc^2^)/3'
_atom_sites_solution_hydrogens     geom
_atom_sites_solution_primary     direct
_atom_sites_solution_secondary     difmap
_refine_ls_shift/su_max     0.001
_refine_ls_shift/su_mean     0.000
_refine_diff_density_max     1.000
_refine_diff_density_min     -1.030
_refine_ls_extinction_method     none
_refine_ls_extinction_coef     ?
loop_
    _atom_type_symbol
    _atom_type_description
    _atom_type_scat_dispersion_real
    _atom_type_scat_dispersion_imag
    _atom_type_scat_source
    'C' 'C' 0.0033 0.0016
                         'International Tables Vol C Tables 4.2.6.8 and 6.1.1.4'
    'H' 'H' 0.0000 0.0000
                         'International Tables Vol C Tables 4.2.6.8 and 6.1.1.4'
    'N' 'N' 0.0061 0.0033
                         'International Tables Vol C Tables 4.2.6.8 and 6.1.1.4'
    'O' 'O' 0.0106 0.0060
                         'International Tables Vol C Tables 4.2.6.8 and 6.1.1.4'
    'Yb' 'Yb' -0.3850 5.5486
                         'International Tables Vol C Tables 4.2.6.8 and 6.1.1.4'
_computing_data_collection     'APEX2 (Bruker, 2006)'
_computing_cell_refinement     'SAINT (Bruker, 2006)'
_computing_data_reduction     'SAINT (Bruker, 2006)'
_computing_structure_solution     'SHELXS97 (Sheldrick, 2008)'
_computing_structure_refinement     'SHELXL97 (Sheldrick, 2008)'
_computing_molecular_graphics
               'XP in SHELXTL (Sheldrick, 2008) and DIAMOND (Brandenburg, 2006)'
_computing_publication_material     'SHELXL97 (Sheldrick, 2008)'
loop_
    _atom_site_type_symbol
    _atom_site_label
    _atom_site_fract_x
    _atom_site_fract_y
    _atom_site_fract_z
    _atom_site_U_iso_or_equiv
    _atom_site_adp_type
    _atom_site_calc_flag
    _atom_site_refinement_flags
    _atom_site_occupancy
    _atom_site_symmetry_multiplicity
    _atom_site_disorder_assembly
    _atom_site_disorder_group
    Yb Yb1 0.321843(14) 0.387600(14) 0.104334(12) 0.03526(7) Uani d . 1 1 . .
    O O1 0.2116(3) 0.4766(3) 0.2049(2) 0.0605(9) Uani d . 1 1 . .
    O O2 0.3679(3) 0.4528(3) 0.2756(2) 0.0598(8) Uani d . 1 1 . .
    O O3 0.1030(3) 0.4796(3) 0.3790(2) 0.0604(8) Uani d . 1 1 . .
    O O4 0.3356(2) 0.2126(2) 0.1446(2) 0.0497(7) Uani d . 1 1 . .
    O O5 0.5181(2) 0.3719(2) 0.14106(19) 0.0427(6) Uani d . 1 1 . .
    O O7 0.4588(2) 0.5738(2) 0.08986(19) 0.0445(7) Uani d . 1 1 . .
    O O9 0.7307(3) 0.8066(2) 0.2317(2) 0.0530(7) Uani d . 1 1 . .
    O O6 0.4646(3) 0.1021(2) 0.2351(2) 0.0520(7) Uani d . 1 1 . .
    N N1 0.0969(3) 0.2250(3) 0.0782(2) 0.0397(8) Uani d . 1 1 . .
    N N2 0.1801(3) 0.4252(3) -0.0073(2) 0.0385(8) Uani d . 1 1 . .
    C C1 0.2746(4) 0.4822(3) 0.2793(3) 0.0424(10) Uani d . 1 1 . .
    C C17 0.3960(6) 0.2501(6) 0.4604(4) 0.0785(16) Uani d . 1 1 . .
    H H17A 0.4034 0.3258 0.4920 0.094 Uiso calc R 1 1 . .
    C C28 0.0536(4) 0.1309(4) 0.1234(3) 0.0484(10) Uani d . 1 1 . .
    H H28A 0.1087 0.1272 0.1710 0.058 Uiso calc R 1 1 . .
    C C8 0.0119(6) 0.1528(5) 0.3729(4) 0.0816(16) Uani d . 1 1 . .
    H H8A 0.0491 0.0990 0.3795 0.098 Uiso calc R 1 1 . .
    C C7 -0.1206(6) 0.1093(5) 0.3570(4) 0.0780(16) Uani d . 1 1 . .
    H H7A -0.1729 0.0263 0.3521 0.094 Uiso calc R 1 1 . .
    C C19 0.5677(3) 0.6629(3) 0.1040(3) 0.0334(8) Uani d . 1 1 . .
    C C16 0.3422(6) 0.1508(7) 0.5030(4) 0.102(2) Uani d . 1 1 . .
    H H16A 0.3139 0.1592 0.5639 0.123 Uiso calc R 1 1 . .
    C C4 0.0358(4) 0.3546(4) 0.3711(3) 0.0541(11) Uani d . 1 1 . .
    C C20 0.5966(4) 0.7492(3) 0.2009(3) 0.0434(10) Uani d . 1 1 . .
    H H20A 0.5496 0.7027 0.2492 0.052 Uiso calc R 1 1 . .
    C C6 -0.1743(6) 0.1883(6) 0.3485(4) 0.0882(17) Uani d . 1 1 . .
    H H6A -0.2640 0.1595 0.3382 0.106 Uiso calc R 1 1 . .
    C C9 0.0911(5) 0.2769(5) 0.3792(4) 0.0661(13) Uani d . 1 1 . .
    H H9A 0.1808 0.3059 0.3888 0.079 Uiso calc R 1 1 . .
    C C12 0.5823(5) 0.1475(4) 0.1017(3) 0.0613(12) Uani d . 1 1 . .
    H H12A 0.6322 0.1066 0.1216 0.092 Uiso calc R 1 1 . .
    H H12B 0.6354 0.2117 0.0694 0.092 Uiso calc R 1 1 . .
    H H12C 0.5089 0.0900 0.0586 0.092 Uiso calc R 1 1 . .
    C C13 0.4271(4) 0.1270(4) 0.3251(3) 0.0519(11) Uani d . 1 1 . .
    C C18 0.4401(5) 0.2394(5) 0.3698(3) 0.0639(13) Uani d . 1 1 . .
    H H18A 0.4774 0.3072 0.3403 0.077 Uiso calc R 1 1 . .
    C C5 -0.0967(5) 0.3113(5) 0.3551(4) 0.0743(15) Uani d . 1 1 . .
    H H5A -0.1341 0.3650 0.3488 0.089 Uiso calc R 1 1 . .
    C C10 0.4573(4) 0.2661(3) 0.1569(3) 0.0394(9) Uani d . 1 1 . .
    C C32 -0.1525(4) 0.2498(5) -0.1287(4) 0.0656(14) Uani d . 1 1 . .
    H H32A -0.2082 0.2559 -0.1746 0.079 Uiso calc R 1 1 . .
    C C14 0.3728(6) 0.0264(5) 0.3684(4) 0.0841(17) Uani d . 1 1 . .
    H H14A 0.3656 -0.0495 0.3375 0.101 Uiso calc R 1 1 . .
    C C25 0.9109(6) 0.6397(6) 0.3733(4) 0.0799(17) Uani d . 1 1 . .
    H H25A 0.9531 0.6052 0.4077 0.096 Uiso calc R 1 1 . .
    C C24 0.7826(6) 0.5756(5) 0.3430(4) 0.0777(16) Uani d . 1 1 . .
    H H24A 0.7376 0.4977 0.3567 0.093 Uiso calc R 1 1 . .
    C C26 0.9779(5) 0.7534(6) 0.3538(4) 0.0844(18) Uani d . 1 1 . .
    H H26A 1.0659 0.7957 0.3740 0.101 Uiso calc R 1 1 . .
    C C2 0.2398(4) 0.5281(4) 0.3769(3) 0.0493(11) Uani d . 1 1 . .
    H H2A 0.2781 0.5040 0.4280 0.059 Uiso calc R 1 1 . .
    C C15 0.3293(7) 0.0391(7) 0.4574(5) 0.117(3) Uani d . 1 1 . .
    H H15A 0.2910 -0.0287 0.4867 0.141 Uiso calc R 1 1 . .
    C C39 0.0575(3) 0.3367(3) -0.0342(3) 0.0394(9) Uani d . 1 1 . .
    C C38 -0.0265(4) 0.3479(4) -0.1024(3) 0.0485(11) Uani d . 1 1 . .
    C C3 0.2877(5) 0.6651(4) 0.3944(4) 0.0704(14) Uani d . 1 1 . .
    H H3A 0.2655 0.6923 0.4561 0.106 Uiso calc R 1 1 . .
    H H3B 0.2479 0.6881 0.3452 0.106 Uiso calc R 1 1 . .
    H H3C 0.3803 0.7022 0.3931 0.106 Uiso calc R 1 1 . .
    C C34 0.1389(4) 0.5425(4) -0.1136(3) 0.0550(12) Uani d . 1 1 . .
    H H34A 0.1693 0.6142 -0.1386 0.066 Uiso calc R 1 1 . .
    C C11 0.5356(4) 0.2010(3) 0.1886(3) 0.0446(10) Uani d . 1 1 . .
    H H11A 0.6109 0.2602 0.2320 0.054 Uiso calc R 1 1 . .
    C C36 0.0142(3) 0.2313(3) 0.0110(3) 0.0394(9) Uani d . 1 1 . .
    C C30 -0.1523(4) 0.0386(4) 0.0319(3) 0.0557(12) Uani d . 1 1 . .
    H H30A -0.2338 -0.0258 0.0151 0.067 Uiso calc R 1 1 . .
    C C35 0.2173(4) 0.5238(4) -0.0471(3) 0.0469(10) Uani d . 1 1 . .
    H H35A 0.3009 0.5844 -0.0295 0.056 Uiso calc R 1 1 . .
    C C22 0.7855(4) 0.7426(4) 0.2753(3) 0.0496(11) Uani d . 1 1 . .
    C C31 -0.1925(4) 0.1492(5) -0.0890(3) 0.0639(14) Uani d . 1 1 . .
    H H31A -0.2737 0.0859 -0.1095 0.077 Uiso calc R 1 1 . .
    C C37 -0.1128(4) 0.1377(4) -0.0160(3) 0.0516(11) Uani d . 1 1 . .
    C C33 0.0169(4) 0.4542(4) -0.1415(3) 0.0542(12) Uani d . 1 1 . .
    H H33A -0.0370 0.4647 -0.1861 0.065 Uiso calc R 1 1 . .
    C C29 -0.0720(4) 0.0362(4) 0.1028(3) 0.0551(12) Uani d . 1 1 . .
    H H29A -0.0996 -0.0274 0.1374 0.066 Uiso calc R 1 1 . .
    C C23 0.7186(5) 0.6259(4) 0.2919(3) 0.0609(13) Uani d . 1 1 . .
    H H23A 0.6316 0.5814 0.2692 0.073 Uiso calc R 1 1 . .
    C C27 0.9167(4) 0.8060(5) 0.3046(4) 0.0684(14) Uani d . 1 1 . .
    H H27A 0.9628 0.8838 0.2910 0.082 Uiso calc R 1 1 . .
    C C21 0.5524(5) 0.8474(4) 0.1927(4) 0.0710(15) Uani d . 1 1 . .
    H H21A 0.5703 0.9013 0.2537 0.106 Uiso calc R 1 1 . .
    H H21B 0.4608 0.8110 0.1739 0.106 Uiso calc R 1 1 . .
    H H21C 0.5978 0.8930 0.1452 0.106 Uiso calc R 1 1 . .
    O O8 0.6489(3) 0.6912(2) 0.04486(19) 0.0453(7) Uani d . 1 1 . .
loop_
    _atom_site_aniso_label
    _atom_site_aniso_U_11
    _atom_site_aniso_U_22
    _atom_site_aniso_U_33
    _atom_site_aniso_U_12
    _atom_site_aniso_U_13
    _atom_site_aniso_U_23
    Yb1 0.02867(9) 0.03739(10) 0.03569(11) 0.00996(7) 0.00405(7) 0.00639(7)
    O1 0.0591(19) 0.097(2) 0.0397(18) 0.0519(19) -0.0014(15) -0.0004(16)
    O2 0.0611(19) 0.089(2) 0.0456(19) 0.0481(18) 0.0087(15) 0.0106(16)
    O3 0.0534(18) 0.0599(19) 0.071(2) 0.0267(16) 0.0227(16) 0.0109(16)
    O4 0.0355(15) 0.0439(15) 0.066(2) 0.0119(13) -0.0028(13) 0.0142(14)
    O5 0.0335(13) 0.0398(15) 0.0534(18) 0.0121(12) 0.0092(12) 0.0127(13)
    O7 0.0409(15) 0.0359(14) 0.0478(17) 0.0080(13) -0.0015(12) 0.0066(12)
    O9 0.0450(16) 0.0472(16) 0.0534(19) 0.0086(14) -0.0024(14) 0.0034(14)
    O6 0.0615(18) 0.0459(16) 0.055(2) 0.0254(15) 0.0140(15) 0.0166(14)
    N1 0.0318(16) 0.0412(18) 0.042(2) 0.0104(15) 0.0073(14) 0.0094(16)
    N2 0.0314(16) 0.0454(19) 0.0349(19) 0.0125(15) 0.0051(14) 0.0068(15)
    C1 0.038(2) 0.040(2) 0.048(3) 0.0152(19) 0.0079(19) 0.0087(19)
    C17 0.090(4) 0.099(4) 0.057(4) 0.054(4) 0.005(3) 0.003(3)
    C28 0.042(2) 0.047(2) 0.055(3) 0.015(2) 0.014(2) 0.015(2)
    C8 0.103(5) 0.073(4) 0.074(4) 0.043(4) 0.016(3) 0.011(3)
    C7 0.083(4) 0.064(3) 0.074(4) 0.017(3) 0.029(3) 0.015(3)
    C19 0.034(2) 0.0298(19) 0.036(2) 0.0125(17) -0.0005(18) 0.0078(17)
    C16 0.106(5) 0.128(6) 0.058(4) 0.035(5) 0.033(3) 0.012(4)
    C4 0.060(3) 0.054(3) 0.045(3) 0.020(2) 0.021(2) 0.010(2)
    C20 0.035(2) 0.043(2) 0.045(3) 0.0106(18) 0.0050(18) 0.0042(19)
    C6 0.071(4) 0.087(4) 0.093(5) 0.021(3) 0.012(3) 0.012(4)
    C9 0.067(3) 0.068(3) 0.069(3) 0.031(3) 0.016(3) 0.017(3)
    C12 0.067(3) 0.058(3) 0.070(3) 0.034(3) 0.025(3) 0.016(2)
    C13 0.051(3) 0.061(3) 0.048(3) 0.027(2) 0.008(2) 0.011(2)
    C18 0.078(3) 0.071(3) 0.055(3) 0.041(3) 0.009(3) 0.017(3)
    C5 0.063(3) 0.069(3) 0.092(4) 0.026(3) 0.018(3) 0.019(3)
    C10 0.037(2) 0.038(2) 0.041(2) 0.0151(19) 0.0068(17) 0.0024(18)
    C32 0.037(2) 0.090(4) 0.062(3) 0.021(3) -0.004(2) 0.010(3)
    C14 0.103(4) 0.069(4) 0.074(4) 0.025(3) 0.037(3) 0.025(3)
    C25 0.102(5) 0.093(4) 0.059(4) 0.062(4) -0.013(3) -0.004(3)
    C24 0.093(4) 0.069(3) 0.073(4) 0.039(3) -0.009(3) 0.006(3)
    C26 0.060(3) 0.104(5) 0.085(4) 0.043(3) -0.019(3) -0.015(4)
    C2 0.048(2) 0.061(3) 0.043(3) 0.028(2) 0.009(2) 0.005(2)
    C15 0.138(6) 0.105(6) 0.081(5) 0.017(5) 0.048(4) 0.029(4)
    C39 0.0292(19) 0.050(2) 0.037(2) 0.0172(18) 0.0051(17) -0.0026(19)
    C38 0.031(2) 0.071(3) 0.042(3) 0.022(2) 0.0021(18) 0.005(2)
    C3 0.068(3) 0.066(3) 0.063(3) 0.022(3) 0.007(3) -0.010(3)
    C34 0.055(3) 0.068(3) 0.053(3) 0.031(2) 0.010(2) 0.025(2)
    C11 0.041(2) 0.040(2) 0.052(3) 0.0152(19) 0.0049(19) 0.011(2)
    C36 0.0314(19) 0.043(2) 0.039(2) 0.0126(17) 0.0082(17) 0.0019(18)
    C30 0.033(2) 0.056(3) 0.063(3) 0.006(2) 0.013(2) 0.002(2)
    C35 0.037(2) 0.054(3) 0.048(3) 0.014(2) 0.0050(19) 0.016(2)
    C22 0.054(3) 0.052(3) 0.037(2) 0.023(2) -0.003(2) -0.007(2)
    C31 0.031(2) 0.078(3) 0.061(3) 0.006(2) -0.006(2) -0.001(3)
    C37 0.032(2) 0.057(3) 0.053(3) 0.010(2) 0.008(2) 0.000(2)
    C33 0.046(2) 0.080(3) 0.046(3) 0.036(2) 0.002(2) 0.011(2)
    C29 0.046(2) 0.047(2) 0.068(3) 0.014(2) 0.024(2) 0.014(2)
    C23 0.062(3) 0.056(3) 0.060(3) 0.023(2) -0.005(2) 0.003(2)
    C27 0.054(3) 0.070(3) 0.069(3) 0.020(3) -0.004(3) -0.005(3)
    C21 0.068(3) 0.063(3) 0.084(4) 0.038(3) 0.003(3) -0.008(3)
    O8 0.0413(15) 0.0492(16) 0.0402(17) 0.0146(13) 0.0076(13) 0.0058(13)
_geom_special_details
;
All e.s.d.'s (except the e.s.d. in the dihedral angle between two l.s. planes)
are estimated using the full covariance matrix. The cell e.s.d.'s are taken
into account individually in the estimation of e.s.d.'s in distances, angles
and torsion angles; correlations between e.s.d.'s in cell parameters are only
used when they are defined by crystal symmetry. An approximate (isotropic)
treatment of cell e.s.d.'s is used for estimating e.s.d.'s involving l.s.
planes.
;
loop_
    _geom_bond_atom_site_label_1
    _geom_bond_atom_site_label_2
    _geom_bond_site_symmetry_2
    _geom_bond_distance
    _geom_bond_publ_flag
    Yb1 O7 . 2.209(2) y
    Yb1 O8 2_665 2.266(3) y
    Yb1 O1 . 2.340(3) y
    Yb1 O4 . 2.360(3) y
    Yb1 O5 . 2.369(2) y
    Yb1 O2 . 2.403(3) y
    Yb1 N2 . 2.457(3) y
    Yb1 N1 . 2.482(3) y
    Yb1 C10 . 2.703(4) ?
    Yb1 C1 . 2.720(4) ?
    O1 C1 . 1.238(5) ?
    O2 C1 . 1.249(4) ?
    O3 C4 . 1.381(5) ?
    O3 C2 . 1.420(5) ?
    O4 C10 . 1.257(4) ?
    O5 C10 . 1.248(4) ?
    O7 C19 . 1.252(4) ?
    O9 C22 . 1.384(5) ?
    O9 C20 . 1.415(4) ?
    O6 C13 . 1.378(5) ?
    O6 C11 . 1.418(5) ?
    N1 C28 . 1.323(5) ?
    N1 C36 . 1.357(5) ?
    N2 C35 . 1.323(5) ?
    N2 C39 . 1.365(4) ?
    C1 C2 . 1.528(6) ?
    C17 C16 . 1.357(8) ?
    C17 C18 . 1.392(7) ?
    C17 H17A . 0.9300 ?
    C28 C29 . 1.405(6) ?
    C28 H28A . 0.9300 ?
    C8 C7 . 1.374(8) ?
    C8 C9 . 1.394(7) ?
    C8 H8A . 0.9300 ?
    C7 C6 . 1.355(7) ?
    C7 H7A . 0.9300 ?
    C19 O8 . 1.236(4) ?
    C19 C20 . 1.528(5) ?
    C16 C15 . 1.360(9) ?
    C16 H16A . 0.9300 ?
    C4 C9 . 1.353(6) ?
    C4 C5 . 1.374(6) ?
    C20 C21 . 1.498(6) ?
    C20 H20A . 0.9800 ?
    C6 C5 . 1.380(7) ?
    C6 H6A . 0.9300 ?
    C9 H9A . 0.9300 ?
    C12 C11 . 1.509(6) ?
    C12 H12A . 0.9600 ?
    C12 H12B . 0.9600 ?
    C12 H12C . 0.9600 ?
    C13 C18 . 1.364(6) ?
    C13 C14 . 1.375(7) ?
    C18 H18A . 0.9300 ?
    C5 H5A . 0.9300 ?
    C10 C11 . 1.517(5) ?
    C32 C31 . 1.341(7) ?
    C32 C38 . 1.431(6) ?
    C32 H32A . 0.9300 ?
    C14 C15 . 1.371(8) ?
    C14 H14A . 0.9300 ?
    C25 C26 . 1.357(8) ?
    C25 C24 . 1.361(7) ?
    C25 H25A . 0.9300 ?
    C24 C23 . 1.384(6) ?
    C24 H24A . 0.9300 ?
    C26 C27 . 1.368(7) ?
    C26 H26A . 0.9300 ?
    C2 C3 . 1.506(6) ?
    C2 H2A . 0.9800 ?
    C15 H15A . 0.9300 ?
    C39 C38 . 1.406(5) ?
    C39 C36 . 1.434(5) ?
    C38 C33 . 1.394(6) ?
    C3 H3A . 0.9600 ?
    C3 H3B . 0.9600 ?
    C3 H3C . 0.9600 ?
    C34 C33 . 1.361(6) ?
    C34 C35 . 1.391(5) ?
    C34 H34A . 0.9300 ?
    C11 H11A . 0.9800 ?
    C36 C37 . 1.420(5) ?
    C30 C29 . 1.355(6) ?
    C30 C37 . 1.395(6) ?
    C30 H30A . 0.9300 ?
    C35 H35A . 0.9300 ?
    C22 C23 . 1.372(6) ?
    C22 C27 . 1.384(6) ?
    C31 C37 . 1.421(6) ?
    C31 H31A . 0.9300 ?
    C33 H33A . 0.9300 ?
    C29 H29A . 0.9300 ?
    C23 H23A . 0.9300 ?
    C27 H27A . 0.9300 ?
    C21 H21A . 0.9600 ?
    C21 H21B . 0.9600 ?
    C21 H21C . 0.9600 ?
    O8 Yb1 2_665 2.266(3) ?
loop_
    _geom_angle_atom_site_label_1
    _geom_angle_atom_site_label_2
    _geom_angle_atom_site_label_3
    _geom_angle_site_symmetry_1
    _geom_angle_site_symmetry_3
    _geom_angle
    _geom_angle_publ_flag
    O7 Yb1 O8 . 2_665 91.61(10) ?
    O7 Yb1 O1 . . 87.97(11) ?
    O8 Yb1 O1 2_665 . 149.93(10) ?
    O7 Yb1 O4 . . 136.78(9) ?
    O8 Yb1 O4 2_665 . 83.17(10) ?
    O1 Yb1 O4 . . 116.77(11) ?
    O7 Yb1 O5 . . 81.63(9) ?
    O8 Yb1 O5 2_665 . 81.00(9) ?
    O1 Yb1 O5 . . 128.51(9) ?
    O4 Yb1 O5 . . 55.16(9) ?
    O7 Yb1 O2 . . 87.71(10) ?
    O8 Yb1 O2 2_665 . 155.75(10) ?
    O1 Yb1 O2 . . 54.30(9) ?
    O4 Yb1 O2 . . 80.83(10) ?
    O5 Yb1 O2 . . 74.91(9) ?
    O7 Yb1 N2 . . 82.59(10) ?
    O8 Yb1 N2 2_665 . 74.23(10) ?
    O1 Yb1 N2 . . 75.91(10) ?
    O4 Yb1 N2 . . 135.43(9) ?
    O5 Yb1 N2 . . 150.11(10) ?
    O2 Yb1 N2 . . 129.56(10) ?
    O7 Yb1 N1 . . 148.62(10) ?
    O8 Yb1 N1 2_665 . 87.15(10) ?
    O1 Yb1 N1 . . 77.99(11) ?
    O4 Yb1 N1 . . 74.20(9) ?
    O5 Yb1 N1 . . 128.89(9) ?
    O2 Yb1 N1 . . 105.73(11) ?
    N2 Yb1 N1 . . 66.89(10) ?
    O7 Yb1 C10 . . 109.09(11) ?
    O8 Yb1 C10 2_665 . 81.95(11) ?
    O1 Yb1 C10 . . 126.41(11) ?
    O4 Yb1 C10 . . 27.69(10) ?
    O5 Yb1 C10 . . 27.50(10) ?
    O2 Yb1 C10 . . 75.42(11) ?
    N2 Yb1 C10 . . 153.85(11) ?
    N1 Yb1 C10 . . 101.78(11) ?
    O7 Yb1 C1 . . 88.88(11) ?
    O8 Yb1 C1 2_665 . 176.88(10) ?
    O1 Yb1 C1 . . 27.01(10) ?
    O4 Yb1 C1 . . 98.56(11) ?
    O5 Yb1 C1 . . 102.11(11) ?
    O2 Yb1 C1 . . 27.35(10) ?
    N2 Yb1 C1 . . 102.79(11) ?
    N1 Yb1 C1 . . 90.83(11) ?
    C10 Yb1 C1 . . 100.80(12) ?
    C1 O1 Yb1 . . 93.9(2) ?
    C1 O2 Yb1 . . 90.6(2) ?
    C4 O3 C2 . . 117.9(3) ?
    C10 O4 Yb1 . . 91.5(2) ?
    C10 O5 Yb1 . . 91.3(2) ?
    C19 O7 Yb1 . . 153.0(2) ?
    C22 O9 C20 . . 118.8(3) ?
    C13 O6 C11 . . 118.7(3) ?
    C28 N1 C36 . . 117.9(3) ?
    C28 N1 Yb1 . . 124.4(3) ?
    C36 N1 Yb1 . . 117.7(2) ?
    C35 N2 C39 . . 117.5(3) ?
    C35 N2 Yb1 . . 124.0(2) ?
    C39 N2 Yb1 . . 118.4(3) ?
    O1 C1 O2 . . 121.0(4) ?
    O1 C1 C2 . . 119.5(4) ?
    O2 C1 C2 . . 119.5(4) ?
    O1 C1 Yb1 . . 59.1(2) ?
    O2 C1 Yb1 . . 62.1(2) ?
    C2 C1 Yb1 . . 176.3(3) ?
    C16 C17 C18 . . 120.4(6) ?
    C16 C17 H17A . . 119.8 ?
    C18 C17 H17A . . 119.8 ?
    N1 C28 C29 . . 123.1(4) ?
    N1 C28 H28A . . 118.5 ?
    C29 C28 H28A . . 118.5 ?
    C7 C8 C9 . . 120.6(6) ?
    C7 C8 H8A . . 119.7 ?
    C9 C8 H8A . . 119.7 ?
    C6 C7 C8 . . 119.5(5) ?
    C6 C7 H7A . . 120.3 ?
    C8 C7 H7A . . 120.3 ?
    O8 C19 O7 . . 126.0(3) ?
    O8 C19 C20 . . 117.8(3) ?
    O7 C19 C20 . . 116.0(3) ?
    C17 C16 C15 . . 120.6(6) ?
    C17 C16 H16A . . 119.7 ?
    C15 C16 H16A . . 119.7 ?
    C9 C4 C5 . . 120.3(5) ?
    C9 C4 O3 . . 124.8(4) ?
    C5 C4 O3 . . 114.9(4) ?
    O9 C20 C21 . . 107.7(3) ?
    O9 C20 C19 . . 112.1(3) ?
    C21 C20 C19 . . 109.6(3) ?
    O9 C20 H20A . . 109.1 ?
    C21 C20 H20A . . 109.1 ?
    C19 C20 H20A . . 109.1 ?
    C7 C6 C5 . . 120.3(5) ?
    C7 C6 H6A . . 119.8 ?
    C5 C6 H6A . . 119.8 ?
    C4 C9 C8 . . 119.2(5) ?
    C4 C9 H9A . . 120.4 ?
    C8 C9 H9A . . 120.4 ?
    C11 C12 H12A . . 109.5 ?
    C11 C12 H12B . . 109.5 ?
    H12A C12 H12B . . 109.5 ?
    C11 C12 H12C . . 109.5 ?
    H12A C12 H12C . . 109.5 ?
    H12B C12 H12C . . 109.5 ?
    C18 C13 C14 . . 121.2(5) ?
    C18 C13 O6 . . 124.9(4) ?
    C14 C13 O6 . . 114.0(4) ?
    C13 C18 C17 . . 118.3(5) ?
    C13 C18 H18A . . 120.8 ?
    C17 C18 H18A . . 120.8 ?
    C4 C5 C6 . . 120.1(5) ?
    C4 C5 H5A . . 120.0 ?
    C6 C5 H5A . . 120.0 ?
    O5 C10 O4 . . 121.9(4) ?
    O5 C10 C11 . . 117.8(3) ?
    O4 C10 C11 . . 120.3(3) ?
    O5 C10 Yb1 . . 61.19(19) ?
    O4 C10 Yb1 . . 60.76(19) ?
    C11 C10 Yb1 . . 178.3(3) ?
    C31 C32 C38 . . 121.7(4) ?
    C31 C32 H32A . . 119.1 ?
    C38 C32 H32A . . 119.1 ?
    C15 C14 C13 . . 119.4(6) ?
    C15 C14 H14A . . 120.3 ?
    C13 C14 H14A . . 120.3 ?
    C26 C25 C24 . . 120.6(5) ?
    C26 C25 H25A . . 119.7 ?
    C24 C25 H25A . . 119.7 ?
    C25 C24 C23 . . 120.3(5) ?
    C25 C24 H24A . . 119.9 ?
    C23 C24 H24A . . 119.9 ?
    C25 C26 C27 . . 120.4(5) ?
    C25 C26 H26A . . 119.8 ?
    C27 C26 H26A . . 119.8 ?
    O3 C2 C3 . . 106.3(4) ?
    O3 C2 C1 . . 110.4(3) ?
    C3 C2 C1 . . 110.7(4) ?
    O3 C2 H2A . . 109.8 ?
    C3 C2 H2A . . 109.8 ?
    C1 C2 H2A . . 109.8 ?
    C16 C15 C14 . . 120.1(7) ?
    C16 C15 H15A . . 120.0 ?
    C14 C15 H15A . . 120.0 ?
    N2 C39 C38 . . 121.8(4) ?
    N2 C39 C36 . . 118.1(3) ?
    C38 C39 C36 . . 120.1(3) ?
    C33 C38 C39 . . 118.4(4) ?
    C33 C38 C32 . . 123.0(4) ?
    C39 C38 C32 . . 118.6(4) ?
    C2 C3 H3A . . 109.5 ?
    C2 C3 H3B . . 109.5 ?
    H3A C3 H3B . . 109.5 ?
    C2 C3 H3C . . 109.5 ?
    H3A C3 H3C . . 109.5 ?
    H3B C3 H3C . . 109.5 ?
    C33 C34 C35 . . 119.0(4) ?
    C33 C34 H34A . . 120.5 ?
    C35 C34 H34A . . 120.5 ?
    O6 C11 C12 . . 106.1(3) ?
    O6 C11 C10 . . 114.2(3) ?
    C12 C11 C10 . . 109.3(3) ?
    O6 C11 H11A . . 109.0 ?
    C12 C11 H11A . . 109.0 ?
    C10 C11 H11A . . 109.0 ?
    N1 C36 C37 . . 122.4(4) ?
    N1 C36 C39 . . 118.4(3) ?
    C37 C36 C39 . . 119.2(4) ?
    C29 C30 C37 . . 120.0(4) ?
    C29 C30 H30A . . 120.0 ?
    C37 C30 H30A . . 120.0 ?
    N2 C35 C34 . . 123.9(4) ?
    N2 C35 H35A . . 118.0 ?
    C34 C35 H35A . . 118.0 ?
    C23 C22 O9 . . 124.6(4) ?
    C23 C22 C27 . . 120.3(4) ?
    O9 C22 C27 . . 115.1(4) ?
    C32 C31 C37 . . 121.2(4) ?
    C32 C31 H31A . . 119.4 ?
    C37 C31 H31A . . 119.4 ?
    C30 C37 C36 . . 117.2(4) ?
    C30 C37 C31 . . 123.6(4) ?
    C36 C37 C31 . . 119.1(4) ?
    C34 C33 C38 . . 119.3(4) ?
    C34 C33 H33A . . 120.3 ?
    C38 C33 H33A . . 120.3 ?
    C30 C29 C28 . . 119.2(4) ?
    C30 C29 H29A . . 120.4 ?
    C28 C29 H29A . . 120.4 ?
    C22 C23 C24 . . 119.0(5) ?
    C22 C23 H23A . . 120.5 ?
    C24 C23 H23A . . 120.5 ?
    C26 C27 C22 . . 119.4(5) ?
    C26 C27 H27A . . 120.3 ?
    C22 C27 H27A . . 120.3 ?
    C20 C21 H21A . . 109.5 ?
    C20 C21 H21B . . 109.5 ?
    H21A C21 H21B . . 109.5 ?
    C20 C21 H21C . . 109.5 ?
    H21A C21 H21C . . 109.5 ?
    H21B C21 H21C . . 109.5 ?
    C19 O8 Yb1 . 2_665 138.2(2) ?
loop_
    _geom_torsion_atom_site_label_1
    _geom_torsion_atom_site_label_2
    _geom_torsion_atom_site_label_3
    _geom_torsion_atom_site_label_4
    _geom_torsion_site_symmetry_1
    _geom_torsion_site_symmetry_2
    _geom_torsion_site_symmetry_3
    _geom_torsion_site_symmetry_4
    _geom_torsion
    _geom_torsion_publ_flag
    O7 Yb1 O1 C1 . . . . -91.5(2) ?
    O8 Yb1 O1 C1 2_665 . . . 178.8(2) ?
    O4 Yb1 O1 C1 . . . . 51.5(3) ?
    O5 Yb1 O1 C1 . . . . -13.9(3) ?
    O2 Yb1 O1 C1 . . . . -2.9(2) ?
    N2 Yb1 O1 C1 . . . . -174.4(3) ?
    N1 Yb1 O1 C1 . . . . 116.7(3) ?
    C10 Yb1 O1 C1 . . . . 20.9(3) ?
    O7 Yb1 O2 C1 . . . . 92.0(2) ?
    O8 Yb1 O2 C1 2_665 . . . -179.2(2) ?
    O1 Yb1 O2 C1 . . . . 2.8(2) ?
    O4 Yb1 O2 C1 . . . . -129.8(2) ?
    O5 Yb1 O2 C1 . . . . 173.9(3) ?
    N2 Yb1 O2 C1 . . . . 13.6(3) ?
    N1 Yb1 O2 C1 . . . . -59.2(3) ?
    C10 Yb1 O2 C1 . . . . -157.6(3) ?
    O7 Yb1 O4 C10 . . . . 0.6(3) ?
    O8 Yb1 O4 C10 2_665 . . . 85.7(2) ?
    O1 Yb1 O4 C10 . . . . -118.0(2) ?
    O5 Yb1 O4 C10 . . . . 1.9(2) ?
    O2 Yb1 O4 C10 . . . . -76.0(2) ?
    N2 Yb1 O4 C10 . . . . 144.9(2) ?
    N1 Yb1 O4 C10 . . . . 174.6(2) ?
    C1 Yb1 O4 C10 . . . . -96.9(2) ?
    O7 Yb1 O5 C10 . . . . 177.2(2) ?
    O8 Yb1 O5 C10 2_665 . . . -89.8(2) ?
    O1 Yb1 O5 C10 . . . . 96.6(2) ?
    O4 Yb1 O5 C10 . . . . -1.9(2) ?
    O2 Yb1 O5 C10 . . . . 87.3(2) ?
    N2 Yb1 O5 C10 . . . . -124.0(3) ?
    N1 Yb1 O5 C10 . . . . -10.9(3) ?
    C1 Yb1 O5 C10 . . . . 90.2(2) ?
    O8 Yb1 O7 C19 2_665 . . . -99.1(6) ?
    O1 Yb1 O7 C19 . . . . 111.0(6) ?
    O4 Yb1 O7 C19 . . . . -17.4(6) ?
    O5 Yb1 O7 C19 . . . . -18.5(6) ?
    O2 Yb1 O7 C19 . . . . 56.6(6) ?
    N2 Yb1 O7 C19 . . . . -173.0(6) ?
    N1 Yb1 O7 C19 . . . . 173.7(5) ?
    C10 Yb1 O7 C19 . . . . -17.1(6) ?
    C1 Yb1 O7 C19 . . . . 84.0(6) ?
    O7 Yb1 N1 C28 . . . . -161.8(3) ?
    O8 Yb1 N1 C28 2_665 . . . 109.8(3) ?
    O1 Yb1 N1 C28 . . . . -96.5(3) ?
    O4 Yb1 N1 C28 . . . . 26.1(3) ?
    O5 Yb1 N1 C28 . . . . 33.8(4) ?
    O2 Yb1 N1 C28 . . . . -49.3(3) ?
    N2 Yb1 N1 C28 . . . . -176.1(3) ?
    C10 Yb1 N1 C28 . . . . 28.7(3) ?
    C1 Yb1 N1 C28 . . . . -72.5(3) ?
    O7 Yb1 N1 C36 . . . . 20.3(4) ?
    O8 Yb1 N1 C36 2_665 . . . -68.1(3) ?
    O1 Yb1 N1 C36 . . . . 85.6(3) ?
    O4 Yb1 N1 C36 . . . . -151.8(3) ?
    O5 Yb1 N1 C36 . . . . -144.1(2) ?
    O2 Yb1 N1 C36 . . . . 132.8(3) ?
    N2 Yb1 N1 C36 . . . . 6.0(2) ?
    C10 Yb1 N1 C36 . . . . -149.2(3) ?
    C1 Yb1 N1 C36 . . . . 109.6(3) ?
    O7 Yb1 N2 C35 . . . . 5.1(3) ?
    O8 Yb1 N2 C35 2_665 . . . -88.7(3) ?
    O1 Yb1 N2 C35 . . . . 94.8(3) ?
    O4 Yb1 N2 C35 . . . . -151.2(3) ?
    O5 Yb1 N2 C35 . . . . -53.6(4) ?
    O2 Yb1 N2 C35 . . . . 85.9(3) ?
    N1 Yb1 N2 C35 . . . . 177.6(3) ?
    C10 Yb1 N2 C35 . . . . -113.9(4) ?
    C1 Yb1 N2 C35 . . . . 92.2(3) ?
    O7 Yb1 N2 C39 . . . . -178.4(3) ?
    O8 Yb1 N2 C39 2_665 . . . 87.8(3) ?
    O1 Yb1 N2 C39 . . . . -88.7(3) ?
    O4 Yb1 N2 C39 . . . . 25.3(3) ?
    O5 Yb1 N2 C39 . . . . 122.9(3) ?
    O2 Yb1 N2 C39 . . . . -97.6(3) ?
    N1 Yb1 N2 C39 . . . . -5.9(2) ?
    C10 Yb1 N2 C39 . . . . 62.6(4) ?
    C1 Yb1 N2 C39 . . . . -91.3(3) ?
    Yb1 O1 C1 O2 . . . . 5.2(4) ?
    Yb1 O1 C1 C2 . . . . -176.1(3) ?
    Yb1 O2 C1 O1 . . . . -5.1(4) ?
    Yb1 O2 C1 C2 . . . . 176.2(3) ?
    O7 Yb1 C1 O1 . . . . 87.7(3) ?
    O4 Yb1 C1 O1 . . . . -135.0(2) ?
    O5 Yb1 C1 O1 . . . . 168.9(2) ?
    O2 Yb1 C1 O1 . . . . 174.9(4) ?
    N2 Yb1 C1 O1 . . . . 5.6(3) ?
    N1 Yb1 C1 O1 . . . . -60.9(3) ?
    C10 Yb1 C1 O1 . . . . -163.0(2) ?
    O7 Yb1 C1 O2 . . . . -87.2(2) ?
    O1 Yb1 C1 O2 . . . . -174.9(4) ?
    O4 Yb1 C1 O2 . . . . 50.1(2) ?
    O5 Yb1 C1 O2 . . . . -6.0(3) ?
    N2 Yb1 C1 O2 . . . . -169.3(2) ?
    N1 Yb1 C1 O2 . . . . 124.2(2) ?
    C10 Yb1 C1 O2 . . . . 22.0(3) ?
    C36 N1 C28 C29 . . . . 2.0(6) ?
    Yb1 N1 C28 C29 . . . . -175.9(3) ?
    C9 C8 C7 C6 . . . . -0.8(9) ?
    Yb1 O7 C19 O8 . . . . 102.6(6) ?
    Yb1 O7 C19 C20 . . . . -82.6(6) ?
    C18 C17 C16 C15 . . . . -0.7(10) ?
    C2 O3 C4 C9 . . . . 12.8(6) ?
    C2 O3 C4 C5 . . . . -168.1(4) ?
    C22 O9 C20 C21 . . . . 158.5(4) ?
    C22 O9 C20 C19 . . . . -80.8(4) ?
    O8 C19 C20 O9 . . . . -33.8(5) ?
    O7 C19 C20 O9 . . . . 151.0(3) ?
    O8 C19 C20 C21 . . . . 85.8(4) ?
    O7 C19 C20 C21 . . . . -89.5(4) ?
    C8 C7 C6 C5 . . . . 0.4(9) ?
    C5 C4 C9 C8 . . . . -1.2(8) ?
    O3 C4 C9 C8 . . . . 177.8(5) ?
    C7 C8 C9 C4 . . . . 1.2(8) ?
    C11 O6 C13 C18 . . . . 7.8(6) ?
    C11 O6 C13 C14 . . . . -172.6(4) ?
    C14 C13 C18 C17 . . . . -0.4(7) ?
    O6 C13 C18 C17 . . . . 179.1(4) ?
    C16 C17 C18 C13 . . . . 0.3(8) ?
    C9 C4 C5 C6 . . . . 0.9(8) ?
    O3 C4 C5 C6 . . . . -178.3(5) ?
    C7 C6 C5 C4 . . . . -0.5(9) ?
    Yb1 O5 C10 O4 . . . . 3.5(4) ?
    Yb1 O5 C10 C11 . . . . -178.5(3) ?
    Yb1 O4 C10 O5 . . . . -3.5(4) ?
    Yb1 O4 C10 C11 . . . . 178.6(3) ?
    O7 Yb1 C10 O5 . . . . -2.9(2) ?
    O8 Yb1 C10 O5 2_665 . . . 86.0(2) ?
    O1 Yb1 C10 O5 . . . . -105.0(2) ?
    O4 Yb1 C10 O5 . . . . 176.6(4) ?
    O2 Yb1 C10 O5 . . . . -85.3(2) ?
    N2 Yb1 C10 O5 . . . . 110.3(3) ?
    N1 Yb1 C10 O5 . . . . 171.3(2) ?
    C1 Yb1 C10 O5 . . . . -95.5(2) ?
    O7 Yb1 C10 O4 . . . . -179.6(2) ?
    O8 Yb1 C10 O4 2_665 . . . -90.6(2) ?
    O1 Yb1 C10 O4 . . . . 78.4(3) ?
    O5 Yb1 C10 O4 . . . . -176.6(4) ?
    O2 Yb1 C10 O4 . . . . 98.1(2) ?
    N2 Yb1 C10 O4 . . . . -66.3(4) ?
    N1 Yb1 C10 O4 . . . . -5.3(2) ?
    C1 Yb1 C10 O4 . . . . 87.9(2) ?
    C18 C13 C14 C15 . . . . 0.9(9) ?
    O6 C13 C14 C15 . . . . -178.7(5) ?
    C26 C25 C24 C23 . . . . -0.1(9) ?
    C24 C25 C26 C27 . . . . 1.0(9) ?
    C4 O3 C2 C3 . . . . -175.8(4) ?
    C4 O3 C2 C1 . . . . 64.2(5) ?
    O1 C1 C2 O3 . . . . 41.3(5) ?
    O2 C1 C2 O3 . . . . -139.9(4) ?
    O1 C1 C2 C3 . . . . -76.1(5) ?
    O2 C1 C2 C3 . . . . 102.6(5) ?
    C17 C16 C15 C14 . . . . 1.1(12) ?
    C13 C14 C15 C16 . . . . -1.2(11) ?
    C35 N2 C39 C38 . . . . 0.9(6) ?
    Yb1 N2 C39 C38 . . . . -175.8(3) ?
    C35 N2 C39 C36 . . . . -177.7(3) ?
    Yb1 N2 C39 C36 . . . . 5.5(4) ?
    N2 C39 C38 C33 . . . . -1.6(6) ?
    C36 C39 C38 C33 . . . . 177.0(4) ?
    N2 C39 C38 C32 . . . . 178.4(4) ?
    C36 C39 C38 C32 . . . . -3.0(6) ?
    C31 C32 C38 C33 . . . . -179.0(5) ?
    C31 C32 C38 C39 . . . . 1.0(7) ?
    C13 O6 C11 C12 . . . . 170.1(3) ?
    C13 O6 C11 C10 . . . . -69.4(4) ?
    O5 C10 C11 O6 . . . . 160.0(3) ?
    O4 C10 C11 O6 . . . . -21.9(5) ?
    O5 C10 C11 C12 . . . . -81.3(4) ?
    O4 C10 C11 C12 . . . . 96.7(4) ?
    C28 N1 C36 C37 . . . . -3.9(6) ?
    Yb1 N1 C36 C37 . . . . 174.2(3) ?
    C28 N1 C36 C39 . . . . 176.2(4) ?
    Yb1 N1 C36 C39 . . . . -5.7(4) ?
    N2 C39 C36 N1 . . . . 0.2(5) ?
    C38 C39 C36 N1 . . . . -178.4(3) ?
    N2 C39 C36 C37 . . . . -179.7(3) ?
    C38 C39 C36 C37 . . . . 1.6(6) ?
    C39 N2 C35 C34 . . . . 0.4(6) ?
    Yb1 N2 C35 C34 . . . . 177.0(3) ?
    C33 C34 C35 N2 . . . . -1.0(7) ?
    C20 O9 C22 C23 . . . . -0.5(6) ?
    C20 O9 C22 C27 . . . . -179.1(4) ?
    C38 C32 C31 C37 . . . . 2.4(8) ?
    C29 C30 C37 C36 . . . . 1.8(6) ?
    C29 C30 C37 C31 . . . . -177.9(4) ?
    N1 C36 C37 C30 . . . . 2.0(6) ?
    C39 C36 C37 C30 . . . . -178.1(4) ?
    N1 C36 C37 C31 . . . . -178.2(4) ?
    C39 C36 C37 C31 . . . . 1.7(6) ?
    C32 C31 C37 C30 . . . . 176.0(5) ?
    C32 C31 C37 C36 . . . . -3.8(7) ?
    C35 C34 C33 C38 . . . . 0.3(7) ?
    C39 C38 C33 C34 . . . . 0.9(6) ?
    C32 C38 C33 C34 . . . . -179.1(4) ?
    C37 C30 C29 C28 . . . . -3.6(7) ?
    N1 C28 C29 C30 . . . . 1.7(7) ?
    O9 C22 C23 C24 . . . . -174.9(4) ?
    C27 C22 C23 C24 . . . . 3.6(7) ?
    C25 C24 C23 C22 . . . . -2.2(8) ?
    C25 C26 C27 C22 . . . . 0.3(8) ?
    C23 C22 C27 C26 . . . . -2.7(7) ?
    O9 C22 C27 C26 . . . . 176.0(4) ?
    O7 C19 O8 Yb1 . . . 2_665 -7.7(6) ?
    C20 C19 O8 Yb1 . . . 2_665 177.6(2) ?
