# Supplementary material for: Bis(μ2-2-phen­oxy­propionato-κ2 O:O′)bis­[(1,10-phenanthroline-κ2 N,N′)bis­(2-phen­oxy­propionato-κ2 O,O′)ytterbium(III)]
Source: Acta Crystallogr Sect E Struct Rep Online. 2011 Sep 14;67(Pt 10):m1361. doi: 10.1107/S1600536811036105 (PMC3201286; doi:10.1107/S1600536811036105)
Supplement: Supplementary file 2 [file e-67-m1361-Isup2.hkl]

# 
# h,k,l, Fc-squared, Fo-squared, sigma(Fo-squared) and status flag 
# 
data_I
_shelx_title ' j in P1                     New: P-1' 
_shelx_refln_list_code          4 
_shelx_F_calc_maximum      267.87 
_exptl_crystal_F_000       849.83 
_reflns_d_resolution_high  0.8409 
 
loop_ 
 _symmetry_equiv_pos_as_xyz 
 'x, y, z' 
 '-x, -y, -z' 
 
_cell_length_a    11.3577 
_cell_length_b    12.2091 
_cell_length_c    14.1438 
_cell_angle_alpha  99.111 
_cell_angle_beta   91.089 
_cell_angle_gamma 114.320 
 
_shelx_F_squared_multiplier     1.000 
 
loop_ 
 _refln_index_h 
 _refln_index_k 
 _refln_index_l 
 _refln_F_squared_calc 
 _refln_F_squared_meas 
 _refln_F_squared_sigma 
 _refln_observed_status 
   1   0   0     1176.08     1396.26     19.76 o 
   2   0   0      648.26      676.09     16.14 o 
   3   0   0    10921.69    11360.80    155.88 o 
   4   0   0      746.21      783.28     20.24 o 
   5   0   0     5857.15     5908.34     79.38 o 
   6   0   0     4926.43     4859.56     71.47 o 
   7   0   0       27.22       23.64     16.52 o 
   8   0   0     4087.21     4043.12     84.27 o 
   9   0   0     3147.43     2967.40     74.09 o 
  10   0   0       48.42        0.00     23.58 o 
  11   0   0      876.79      784.91     65.07 o 
  12   0   0      415.19      329.93     51.00 o 
 -12   1   0      605.07      646.52     58.99 o 
 -11   1   0      288.81      298.08     43.85 o 
 -10   1   0      660.53      697.76     45.05 o 
  -9   1   0     4406.95     4128.66     89.01 o 
  -8   1   0      142.27      181.25     24.25 o 
  -7   1   0     4250.04     4273.10     74.36 o 
  -6   1   0     4133.70     4135.65     62.75 o 
  -5   1   0     1722.67     1728.03     33.32 o 
  -4   1   0     7794.26     8149.52     99.03 o 
  -3   1   0     1034.35     1087.31     24.65 o 
  -2   1   0      730.32      992.28     50.55 o 
  -1   1   0    28542.08    29335.30    320.16 o 
   0   1   0    24893.57    25608.38    328.20 o 
   1   1   0    16397.91    16710.79    217.44 o 
   2   1   0    44731.32    46927.81    672.36 o 
   3   1   0    12116.52    12336.01    168.23 o 
   4   1   0    12633.85    13821.86    172.99 o 
   5   1   0     3478.85     3069.47     49.93 o 
   6   1   0     2559.75     2620.65     48.54 o 
   7   1   0     1597.29     1536.58     41.95 o 
   8   1   0     3474.91     3410.91     69.77 o 
   9   1   0       99.21       65.27     25.87 o 
  10   1   0     1723.56     1724.43     73.27 o 
  11   1   0     1465.08     1589.30     88.31 o 
 -12   2   0      508.07      579.87     81.27 o 
 -11   2   0        4.79        0.00     32.58 o 
 -10   2   0     2396.64     2241.52     67.18 o 
  -9   2   0     2685.33     2634.16     68.26 o 
  -8   2   0      645.76      689.02     35.21 o 
  -7   2   0     6399.88     6797.08    117.59 o 
  -6   2   0      789.11      801.01     25.30 o 
  -5   2   0     7576.81     7740.73     92.27 o 
  -4   2   0     8309.14     8189.24    109.65 o 
  -3   2   0      364.45      343.98     15.45 o 
  -2   2   0     1623.41     1652.76     29.18 o 
  -1   2   0    18479.37    17731.02    231.13 o 
   0   2   0     1349.64     1325.19     25.10 o 
   1   2   0    19312.39    19821.93    259.76 o 
   2   2   0    13154.81    13258.64    202.05 o 
   3   2   0      890.53     1000.95     27.44 o 
   4   2   0     7879.04     7829.71    108.78 o 
   5   2   0     7186.68     7135.30    102.65 o 
   6   2   0       10.08        0.00     13.78 o 
   7   2   0     2906.76     2731.84     92.38 o 
   8   2   0      564.25      576.31     36.49 o 
   9   2   0     1213.45     1209.88     61.28 o 
  10   2   0     1649.54     1564.77     73.72 o 
  11   2   0      327.10      370.46     51.12 o 
 -13   3   0      849.87      971.22     72.13 o 
 -12   3   0       94.62       82.85     39.97 o 
 -11   3   0     1613.92     1589.88     80.51 o 
 -10   3   0     1370.64     1348.81     50.82 o 
  -9   3   0      646.98      600.56     40.77 o 
  -8   3   0     3171.61     3240.19     65.90 o 
  -7   3   0     4949.49     5095.15     78.16 o 
  -6   3   0     1342.56     1466.18     38.48 o 
  -5   3   0    15914.59    16402.04    178.93 o 
  -4   3   0     4078.92     3789.01     63.89 o 
  -3   3   0     1262.46     1273.98     27.76 o 
  -2   3   0     8468.84     7582.39     99.71 o 
  -1   3   0     2031.27     1900.16     35.67 o 
   0   3   0       45.23       53.10     10.96 o 
   1   3   0    11102.13    10852.69    169.49 o 
   2   3   0     3589.55     3732.04     54.12 o 
   3   3   0    11783.90    12551.99    163.26 o 
   4   3   0     7944.47     7667.63    110.31 o 
   5   3   0      106.85      130.70     24.41 o 
   6   3   0     3157.67     2960.98     74.34 o 
   7   3   0     3618.85     3317.31     76.26 o 
   8   3   0      201.96      155.32     27.95 o 
   9   3   0     1255.97     1372.97     91.35 o 
  10   3   0      793.49      771.28     59.97 o 
 -13   4   0      362.59      368.65     55.52 o 
 -12   4   0      356.83      283.48     50.26 o 
 -11   4   0     1939.10     2057.79     69.68 o 
 -10   4   0      415.09      433.11     35.13 o 
  -9   4   0      386.49      400.56     32.87 o 
  -8   4   0     5714.71     5733.93     96.66 o 
  -7   4   0      366.29      333.05     22.42 o 
  -6   4   0     6990.32     7250.70    105.27 o 
  -5   4   0    14863.01    15568.95    309.03 o 
  -4   4   0     5518.41     5650.20     82.54 o 
  -3   4   0     4148.77     3699.21     70.94 o 
  -2   4   0      340.69      301.19     18.32 o 
  -1   4   0       18.08       31.50      9.79 o 
   0   4   0     7194.61     7066.42    156.30 o 
   1   4   0    11387.27    11172.38    138.95 o 
   2   4   0      411.58      463.51     18.00 o 
   3   4   0     8976.65     9361.01    141.48 o 
   4   4   0     2947.40     2883.47     70.06 o 
   5   4   0     1653.89     1695.47     54.76 o 
   6   4   0     4035.00     3924.73    145.25 o 
   7   4   0       65.57       38.47     28.77 o 
   8   4   0     2159.69     2095.12     65.58 o 
   9   4   0     1349.96     1326.83    118.43 o 
  10   4   0       13.94        0.00     38.47 o 
 -13   5   0      219.56      259.08     74.08 o 
 -12   5   0     2708.58     2761.49    135.75 o 
 -11   5   0       75.52       49.02     40.37 o 
 -10   5   0       63.95      118.52     39.31 o 
  -9   5   0     1921.82     2020.90    100.90 o 
  -8   5   0     3225.78     3313.30    110.09 o 
  -7   5   0     1227.11     1212.65     54.09 o 
  -6   5   0    15080.58    15847.14    227.74 o 
  -5   5   0     3371.64     3523.01     62.24 o 
  -4   5   0     3540.87     3325.06     55.26 o 
  -3   5   0    10857.98    10556.86    137.15 o 
  -2   5   0     1857.87     1728.20     38.48 o 
  -1   5   0     3106.81     2930.55     58.34 o 
   0   5   0     7615.74     7583.47    117.64 o 
   1   5   0      946.35      975.26     24.65 o 
   2   5   0     4790.50     4898.36     69.13 o 
   3   5   0     4344.08     4051.46     89.25 o 
   4   5   0      459.09      413.72     36.28 o 
   5   5   0     3163.83     3115.64     80.86 o 
   6   5   0     1848.68     1708.40     71.57 o 
   7   5   0      492.74      412.18     41.01 o 
   8   5   0     1547.35     1536.55     70.66 o 
   9   5   0      308.98      203.17     43.51 o 
 -13   6   0      205.37      215.66     73.05 o 
 -12   6   0     1226.56     1407.86    174.42 o 
 -11   6   0       25.79       51.08     42.11 o 
 -10   6   0     2349.10     2326.75     78.69 o 
  -9   6   0     3924.46     4021.39    100.17 o 
  -8   6   0       11.77       49.86     23.72 o 
  -7   6   0     1251.07     1178.81     48.77 o 
  -6   6   0     7353.08     7162.27    123.22 o 
  -5   6   0     1609.15     1623.32     37.91 o 
  -4   6   0    13265.08    13249.42    193.09 o 
  -3   6   0     2857.53     2760.58     47.46 o 
  -2   6   0     2015.62     1977.36     38.54 o 
  -1   6   0    13114.70    13353.14    154.58 o 
   0   6   0      671.65      682.24     22.41 o 
   1   6   0     1679.44     1635.73     33.83 o 
   2   6   0     3530.48     3580.70     66.60 o 
   3   6   0       50.93       46.46     20.23 o 
   4   6   0     3242.79     3400.86     85.95 o 
   5   6   0     2404.28     2334.04     83.75 o 
   6   6   0       42.18       69.77     33.35 o 
   7   6   0      886.66      888.10     77.15 o 
   8   6   0      803.62      635.85     62.66 o 
 -13   7   0     1097.10      889.83    138.22 o 
 -12   7   0      599.12      682.94     87.34 o 
 -11   7   0      397.53      387.44     73.61 o 
 -10   7   0     2963.75     2967.51     92.40 o 
  -9   7   0      899.56      864.68     52.37 o 
  -8   7   0      754.15      709.94     53.00 o 
  -7   7   0     4628.83     4522.50    118.79 o 
  -6   7   0      520.85      532.70     43.29 o 
  -5   7   0     3888.75     3352.77     77.40 o 
  -4   7   0     4743.09     4720.63     64.71 o 
  -3   7   0      389.94      371.30     21.13 o 
  -2   7   0     4223.29     4096.24     77.18 o 
  -1   7   0     5379.46     5624.93     78.08 o 
   0   7   0      534.83      510.88     24.10 o 
   1   7   0     4204.96     4521.54     73.27 o 
   2   7   0     1019.82     1042.69     59.48 o 
   3   7   0     1021.28      941.43     59.20 o 
   4   7   0     1221.18     1226.30     64.68 o 
   5   7   0       27.88       20.38     33.83 o 
   6   7   0      568.30      413.42     79.82 o 
   7   7   0     1365.17     1229.30     76.12 o 
 -13   8   0      535.05      570.40     97.12 o 
 -12   8   0       24.58       26.95     66.20 o 
 -11   8   0     1860.73     1701.46    216.24 o 
 -10   8   0     1875.72     1971.92     88.77 o 
  -9   8   0      532.45      485.60     51.08 o 
  -8   8   0     2552.07     2383.05     88.87 o 
  -7   8   0     1828.73     1763.49     96.63 o 
  -6   8   0      405.63      367.68     28.61 o 
  -5   8   0     4904.91     4916.28     79.40 o 
  -4   8   0      678.55      697.74     28.36 o 
  -3   8   0      421.16      363.54     22.53 o 
  -2   8   0     3041.46     3040.82     73.02 o 
  -1   8   0       65.07       61.50     17.03 o 
   0   8   0     3903.50     4047.29     72.40 o 
   1   8   0     2186.90     2176.14     52.37 o 
   2   8   0      110.29       87.15     25.82 o 
   3   8   0     3023.91     3158.60    101.12 o 
   4   8   0      761.56      772.95     59.53 o 
   5   8   0       36.93       34.94     38.21 o 
   6   8   0      866.59      862.43     86.93 o 
   7   8   0      287.02      216.11     52.57 o 
 -13   9   0      176.13       93.66     82.45 o 
 -12   9   0      311.29      298.89     92.88 o 
 -11   9   0     1776.54     1554.04    118.97 o 
 -10   9   0       79.03       88.16     46.83 o 
  -9   9   0     1327.55     1396.40     66.51 o 
  -8   9   0     1759.84     1570.33     67.09 o 
  -7   9   0       44.62       35.99     30.19 o 
  -6   9   0     2523.00     2503.49     63.86 o 
  -5   9   0     3870.78     3868.45     70.58 o 
  -4   9   0      197.77      189.93     21.48 o 
  -3   9   0     1265.94     1342.62     39.44 o 
  -2   9   0     1343.06     1369.31     69.58 o 
  -1   9   0      806.95      871.99     35.76 o 
   0   9   0     1658.48     1709.01     48.09 o 
   1   9   0      527.05      485.14     30.93 o 
   2   9   0     2159.33     2183.35     61.99 o 
   3   9   0     2107.37     2167.79     88.21 o 
   4   9   0       23.15       41.44     40.58 o 
   5   9   0      460.18      436.59     70.03 o 
 -12  10   0      747.34      803.13    107.51 o 
 -11  10   0      308.88      280.66     67.12 o 
 -10  10   0      223.01      207.62     47.44 o 
  -9  10   0     1850.76     1859.39     77.78 o 
  -8  10   0      134.84      155.65     39.72 o 
  -7  10   0     1151.54     1193.97     49.08 o 
  -6  10   0     3808.76     3702.68     82.49 o 
  -5  10   0      776.15      724.83     33.97 o 
  -4  10   0     2386.29     2482.96     65.14 o 
  -3  10   0     1716.77     1790.02     60.29 o 
  -2  10   0      109.93       75.64     25.51 o 
  -1  10   0     2550.09     2520.64     66.18 o 
   0  10   0      456.08      474.40     47.11 o 
   1  10   0       58.69        3.57     27.39 o 
   2  10   0     1913.89     2034.27     69.60 o 
   3  10   0      335.25      321.75     61.72 o 
   4  10   0      362.67      272.07     65.29 o 
 -12  11   0      407.68      410.10     95.27 o 
 -11  11   0        8.62       41.49     58.02 o 
 -10  11   0      747.55      745.59     78.02 o 
  -9  11   0      793.17      813.64     61.25 o 
  -8  11   0       63.15       42.38     38.13 o 
  -7  11   0     1223.81     1232.68     53.49 o 
  -6  11   0      628.67      581.75     54.44 o 
  -5  11   0     1060.74     1037.60     47.44 o 
  -4  11   0     3846.29     4109.85    116.73 o 
  -3  11   0      481.84      474.35     36.69 o 
  -2  11   0     1234.17     1302.31     51.34 o 
  -1  11   0     1244.32     1396.16     53.66 o 
   0  11   0       57.32       79.12     29.72 o 
   1  11   0     1247.31     1267.92     59.08 o 
   2  11   0      942.91     1009.40     53.18 o 
   3  11   0       14.93        0.00     50.63 o 
 -11  12   0      315.61      441.47     92.49 o 
 -10  12   0      666.83      717.19     98.97 o 
  -9  12   0        2.29       29.09     66.36 o 
  -8  12   0      460.71      386.10     77.68 o 
  -7  12   0      629.64      717.69     60.42 o 
  -6  12   0       48.26       51.17     33.94 o 
  -5  12   0     2346.56     2544.90    106.54 o 
  -4  12   0      601.98      616.13     48.87 o 
  -3  12   0      343.18      377.46     42.53 o 
  -2  12   0     1301.42     1406.59     63.78 o 
  -1  12   0      293.02      266.87     40.17 o 
   0  12   0      431.65      453.02     45.11 o 
   1  12   0      640.23      689.52    137.54 o 
 -10  13   0      162.95      176.65     80.41 o 
  -9  13   0      444.40      568.69    210.10 o 
  -8  13   0      406.23      540.73    134.26 o 
  -7  13   0       60.86       15.81     57.47 o 
  -6  13   0      484.33      491.45     48.17 o 
  -5  13   0      426.85      404.18     53.35 o 
  -4  13   0       97.54       75.10     37.29 o 
  -3  13   0     1260.51     1330.99     99.23 o 
  -2  13   0      731.39      790.88     55.37 o 
  -1  13   0       16.47       21.68     38.69 o 
   0  13   0      395.14      449.68     49.43 o 
  -8  14   0       96.16      195.01    131.55 o 
  -7  14   0      149.28      161.88    121.85 o 
  -6  14   0      453.22      484.93     67.85 o 
  -5  14   0       27.62       41.42     57.44 o 
  -4  14   0      320.51      352.26     48.78 o 
  -3  14   0      582.82      688.11     57.20 o 
   3 -14   1      340.00      377.99     49.21 o 
   4 -14   1      510.34      639.96     55.73 o 
   5 -14   1       36.61       48.16     38.94 o 
   6 -14   1      432.72      473.47     51.08 o 
   7 -14   1      357.56      414.81     50.33 o 
   8 -14   1       14.72        0.00     61.42 o 
   0 -13   1      465.68      421.08     55.17 o 
   1 -13   1      386.16      381.87     47.03 o 
   2 -13   1      225.14      172.08     39.70 o 
   3 -13   1     1327.70     1302.09     83.24 o 
   4 -13   1      501.73      555.13     49.75 o 
   5 -13   1      149.07      151.24     40.54 o 
   6 -13   1      518.59      420.10     45.73 o 
   7 -13   1       54.29        0.00     60.23 o 
   8 -13   1      124.18       89.56     56.09 o 
   9 -13   1      964.00      945.60    161.72 o 
  10 -13   1        1.65        0.00    114.71 o 
  -2 -12   1      230.34      155.15     63.21 o 
  -1 -12   1      214.28      226.56     40.93 o 
   0 -12   1     1147.52     1253.96     81.83 o 
   1 -12   1        1.37        0.00     28.95 o 
   2 -12   1     1063.80     1229.91     57.48 o 
   3 -12   1     1453.89     1654.43     60.11 o 
   4 -12   1      105.44      134.03     39.02 o 
   5 -12   1     1113.51     1136.98     52.58 o 
   6 -12   1      309.45      293.21     37.01 o 
   7 -12   1      161.93      138.72     46.99 o 
   8 -12   1      918.90      965.46     57.87 o 
   9 -12   1      752.63      693.39     62.15 o 
  10 -12   1      198.81      236.32     63.86 o 
  11 -12   1      615.84      614.46     81.57 o 
  -3 -11   1      382.05      263.64     71.28 o 
  -2 -11   1      194.18      171.15     58.68 o 
  -1 -11   1     2421.81     2429.97     91.49 o 
   0 -11   1      756.49      752.19     62.05 o 
   1 -11   1      188.23      241.80     31.86 o 
   2 -11   1     1691.43     1831.59    122.30 o 
   3 -11   1        4.41        0.00     25.89 o 
   4 -11   1     1647.25     1847.16     75.61 o 
   5 -11   1     1807.40     1984.27     63.87 o 
   6 -11   1       62.87       71.07     40.22 o 
   7 -11   1     1185.30     1273.02     54.31 o 
   8 -11   1      986.45     1006.44     62.80 o 
   9 -11   1       19.99        5.76     37.57 o 
  10 -11   1     1297.98     1203.70     89.61 o 
  11 -11   1      487.25      555.05     76.48 o 
  12 -11   1      149.09      115.30     69.06 o 
  -4 -10   1      528.21      533.65    101.78 o 
  -3 -10   1       49.86       47.47     42.26 o 
  -2 -10   1     2350.63     2413.33     97.12 o 
  -1 -10   1      771.50      799.59     55.24 o 
   0 -10   1        0.77        3.14     24.09 o 
   1 -10   1     1949.36     1990.60     58.13 o 
   2 -10   1     1532.13     1631.27     53.23 o 
   3 -10   1     1456.26     1469.75     94.07 o 
   4 -10   1     1579.11     1717.65     55.59 o 
   5 -10   1      466.91      486.59     40.57 o 
   6 -10   1     1012.00     1004.59     38.73 o 
   7 -10   1     2673.25     2758.83     70.78 o 
   8 -10   1      207.11      170.48     39.19 o 
   9 -10   1      868.74      755.86     57.35 o 
  10 -10   1     1914.42     1941.36     99.46 o 
  11 -10   1       37.78       10.79     75.65 o 
  12 -10   1     1102.42     1018.23    115.72 o 
  -6  -9   1      154.77       74.29     56.54 o 
  -5  -9   1      665.00      628.37     78.35 o 
  -4  -9   1      254.44      262.01     48.71 o 
  -3  -9   1      242.12      201.87     43.19 o 
  -2  -9   1     2730.07     2789.18     70.56 o 
  -1  -9   1       70.91       35.37     22.74 o 
   0  -9   1      450.85      495.16     29.60 o 
   1  -9   1     1688.26     1725.41     75.48 o 
   2  -9   1       74.47       33.18     19.53 o 
   3  -9   1     3105.72     3224.32     77.50 o 
   4  -9   1     2185.20     2174.10     49.92 o 
   5  -9   1      270.35      239.99     31.07 o 
   6  -9   1     3743.69     3488.10     66.66 o 
   7  -9   1      792.93      806.93     74.99 o 
   8  -9   1      414.52      342.19     49.66 o 
   9  -9   1     1961.94     1969.87    118.71 o 
  10  -9   1      498.88      570.54     62.77 o 
  11  -9   1      554.04      463.77     84.73 o 
  12  -9   1     1171.02     1167.55    155.66 o 
  13  -9   1        6.74        0.00    117.86 o 
  -7  -8   1        1.45       30.33     56.08 o 
  -6  -8   1      635.52      602.46     99.10 o 
  -5  -8   1      742.37      771.02     61.65 o 
  -4  -8   1        3.93       60.42     34.25 o 
  -3  -8   1     4092.14     4013.36    116.35 o 
  -2  -8   1      735.10      738.37     35.66 o 
  -1  -8   1       20.33        0.00     17.89 o 
   0  -8   1     2328.50     2458.56     54.23 o 
   1  -8   1     1318.60     1299.42     41.57 o 
   2  -8   1     2188.85     2251.06     44.92 o 
   3  -8   1     4188.36     4165.03     65.33 o 
   4  -8   1      251.29      262.54     21.23 o 
   5  -8   1     3914.24     3623.72     65.00 o 
   6  -8   1     3221.29     3195.73     69.99 o 
   7  -8   1        2.12       41.67     31.47 o 
   8  -8   1     1915.05     1893.16     82.75 o 
   9  -8   1     1261.75     1170.85     69.70 o 
  10  -8   1      133.41      150.37     53.05 o 
  11  -8   1     1189.10     1165.11    102.26 o 
  12  -8   1      615.98      533.08     87.68 o 
  13  -8   1      173.32      199.47     78.87 o 
  -8  -7   1      113.70      119.93     48.97 o 
  -7  -7   1      679.66      519.19     73.57 o 
  -6  -7   1     1933.11     1840.68    104.30 o 
  -5  -7   1      344.92      274.28     42.96 o 
  -4  -7   1      864.80      922.81     57.97 o 
  -3  -7   1     2732.43     2666.10     86.96 o 
  -2  -7   1       61.10       32.29     16.71 o 
  -1  -7   1     5135.55     5243.41     80.06 o 
   0  -7   1     2937.16     3011.95     52.77 o 
   1  -7   1        4.07       17.02     12.73 o 
   2  -7   1     1811.82     1718.83     36.45 o 
   3  -7   1     5563.25     5489.34     76.43 o 
   4  -7   1     3042.20     2930.08     53.60 o 
   5  -7   1     8154.01     7848.27    139.48 o 
   6  -7   1      416.63      465.86     42.53 o 
   7  -7   1     1743.54     1661.97     68.75 o 
   8  -7   1     3501.58     3526.85     93.54 o 
   9  -7   1      451.25      425.99     45.80 o 
  10  -7   1      379.86      434.20     53.24 o 
  11  -7   1     1338.73     1257.14     78.01 o 
  12  -7   1        8.08       11.15     60.80 o 
  13  -7   1      729.01      783.03     98.26 o 
  -8  -6   1      237.57      168.31     46.75 o 
  -7  -6   1     2575.90     2195.62    111.67 o 
  -6  -6   1     2301.54     2156.55     83.85 o 
  -5  -6   1     1178.00     1128.01     60.71 o 
  -4  -6   1     2888.47     2804.20     88.06 o 
  -3  -6   1      271.09      248.25     27.34 o 
  -2  -6   1     3699.46     3775.22     67.60 o 
  -1  -6   1     8332.33     8389.86    106.82 o 
   0  -6   1       54.80       43.37     11.88 o 
   1  -6   1     2780.39     2648.31     46.43 o 
   2  -6   1     5616.02     5565.85     79.08 o 
   3  -6   1      590.07      586.96     24.62 o 
   4  -6   1     4824.10     4479.65     66.86 o 
   5  -6   1     1685.33     1681.87     40.05 o 
   6  -6   1     1796.97     1805.81     66.21 o 
   7  -6   1     2885.14     2802.07     75.58 o 
   8  -6   1     3469.51     3544.25    107.64 o 
   9  -6   1      734.33      859.41     63.39 o 
  10  -6   1     1716.45     1936.97     72.66 o 
  11  -6   1     1453.13     1440.24     80.28 o 
  12  -6   1      340.12      432.33     76.55 o 
  13  -6   1      756.45      847.63     99.87 o 
  -9  -5   1       10.58        0.00     34.48 o 
  -8  -5   1     1447.18     1407.73    127.35 o 
  -7  -5   1     1910.33     1776.60     77.61 o 
  -6  -5   1       23.75       13.77     28.83 o 
  -5  -5   1     9570.95     9534.67    236.48 o 
  -4  -5   1     2291.82     2264.83     63.24 o 
  -3  -5   1     1066.52     1110.44     41.45 o 
  -2  -5   1    10403.49    10838.60    130.72 o 
  -1  -5   1     1292.63     1281.06     29.52 o 
   0  -5   1     6534.04     6452.17     88.33 o 
   1  -5   1     7962.54     8025.84    105.65 o 
   2  -5   1     1690.48     1702.29     46.08 o 
   3  -5   1     1240.71     1081.89     29.23 o 
   4  -5   1    15245.96    14553.23    262.66 o 
   5  -5   1      109.04       94.95     16.10 o 
   6  -5   1     2597.00     2442.26     75.04 o 
   7  -5   1     3586.34     3623.68    103.01 o 
   8  -5   1       75.02       56.74     23.34 o 
   9  -5   1     3612.72     3527.40    139.11 o 
  10  -5   1     1871.11     1904.80     71.31 o 
  11  -5   1      329.12      354.80     62.82 o 
  12  -5   1     2024.74     2358.61    125.71 o 
  13  -5   1       78.94      173.77     66.90 o 
 -10  -4   1      455.05      529.45     56.05 o 
  -9  -4   1      437.59      365.02     45.75 o 
  -8  -4   1     2659.96     2556.37     93.98 o 
  -7  -4   1      271.27      291.06     33.81 o 
  -6  -4   1     2745.66     2589.79     95.82 o 
  -5  -4   1     2630.50     2531.67     77.79 o 
  -4  -4   1      103.61      178.86     22.05 o 
  -3  -4   1     7651.21     8022.71    113.14 o 
  -2  -4   1     9309.53     9518.45    139.35 o 
  -1  -4   1     3892.17     3830.31     56.15 o 
   0  -4   1    12523.16    12471.06    194.48 o 
   1  -4   1     9193.46     9139.53    131.01 o 
   2  -4   1      297.59      274.63     15.96 o 
   3  -4   1     9731.36     9026.63    147.65 o 
   4  -4   1     5104.12     5142.96     77.92 o 
   5  -4   1     3096.98     2978.79     54.16 o 
   6  -4   1     6684.05     6620.51     99.45 o 
   7  -4   1     1716.78     1707.59     52.96 o 
   8  -4   1     2782.19     2784.24     66.30 o 
   9  -4   1     2655.59     2663.70     63.60 o 
  10  -4   1      160.86      123.17     27.86 o 
  11  -4   1     1868.57     2009.92     69.94 o 
  12  -4   1     1022.79     1003.15     67.72 o 
  13  -4   1        1.08        0.00     57.27 o 
 -10  -3   1       96.44      106.64     39.80 o 
  -9  -3   1     1588.10     1506.78     68.94 o 
  -8  -3   1      922.89      929.12     44.75 o 
  -7  -3   1      472.43      423.24     31.54 o 
  -6  -3   1     4029.00     3719.30     98.46 o 
  -5  -3   1     1212.24     1223.57     49.47 o 
  -4  -3   1     2467.63     2462.36     51.24 o 
  -3  -3   1    11207.71    11312.51    160.72 o 
  -2  -3   1     1246.51     1254.61     30.63 o 
  -1  -3   1     5744.36     5679.09     95.46 o 
   0  -3   1    17318.67    17490.13    232.41 o 
   1  -3   1      200.30      210.12     12.08 o 
   2  -3   1     4802.80     4515.14     70.01 o 
   3  -3   1     7909.54     7653.52    103.78 o 
   4  -3   1       38.79       41.01     10.82 o 
   5  -3   1     7740.28     7645.92    107.22 o 
   6  -3   1     7209.17     7372.97     93.55 o 
   7  -3   1      224.17      197.56     18.78 o 
   8  -3   1     3873.68     3936.06     75.28 o 
   9  -3   1       58.58       12.93     21.47 o 
  10  -3   1      278.24      271.49     40.41 o 
  11  -3   1     3103.88     3001.41    112.19 o 
  12  -3   1      201.16      138.97     43.49 o 
  13  -3   1      386.81      420.43     56.59 o 
 -11  -2   1       20.58       52.48     40.08 o 
 -10  -2   1      615.02      547.75     51.24 o 
  -9  -2   1     2988.78     2766.41     74.16 o 
  -8  -2   1       85.13       55.28     21.66 o 
  -7  -2   1     3292.25     3118.39     70.10 o 
  -6  -2   1     2998.22     3027.75     71.47 o 
  -5  -2   1        4.88       12.95     13.07 o 
  -4  -2   1     9520.56     9330.57    135.27 o 
  -3  -2   1     9171.26     9450.20    133.50 o 
  -2  -2   1     5201.33     5168.92     90.42 o 
  -1  -2   1    43094.52    44312.36    566.86 o 
   0  -2   1      124.97      132.58      8.13 o 
   1  -2   1    17179.09    16660.33    218.28 o 
   2  -2   1    41308.11    40797.73    446.63 o 
   3  -2   1     1934.72     1792.71     33.10 o 
   4  -2   1     2309.58     2217.29     35.01 o 
   5  -2   1    12965.64    13166.49    147.82 o 
   6  -2   1      653.37      675.95     22.86 o 
   7  -2   1     1465.22     1352.85     38.83 o 
   8  -2   1     1863.33     1775.51     48.10 o 
   9  -2   1      311.90      342.82     29.54 o 
  10  -2   1     2062.32     2191.72     67.68 o 
  11  -2   1      767.29      758.79     58.00 o 
  12  -2   1       39.67       40.40     38.36 o 
 -11  -1   1      534.44      451.44     50.45 o 
 -10  -1   1     1858.18     1769.08     86.75 o 
  -9  -1   1      808.53      761.08     50.44 o 
  -8  -1   1     1918.76     1852.73     54.28 o 
  -7  -1   1     4793.90     4606.48     86.55 o 
  -6  -1   1       21.04       24.82     11.32 o 
  -5  -1   1     1785.01     1604.23     32.55 o 
  -4  -1   1    21628.88    22595.13    271.29 o 
  -3  -1   1        6.52        8.31      7.64 o 
  -2  -1   1    21879.66    22238.69    322.46 o 
  -1  -1   1    11708.56    12455.27    162.52 o 
   0  -1   1      857.95      784.94     14.43 o 
   1  -1   1    24307.03    24189.50    266.00 o 
   2  -1   1      948.29     1009.59     18.56 o 
   3  -1   1    10470.82    10666.33    149.21 o 
   4  -1   1    11346.26    11657.64    137.70 o 
   5  -1   1     7467.60     7992.67    102.39 o 
   6  -1   1     3663.69     3517.36     57.49 o 
   7  -1   1     3371.08     3272.53     69.41 o 
   8  -1   1      405.57      352.87     29.88 o 
   9  -1   1     1756.03     1672.09     55.84 o 
  10  -1   1     1721.73     1637.35     62.16 o 
  11  -1   1       42.95       22.14     40.45 o 
  12  -1   1      615.33      608.72     59.12 o 
 -12   0   1       21.70        9.79     38.66 o 
 -11   0   1     1390.42     1334.26     82.82 o 
 -10   0   1     1032.26      948.78     41.66 o 
  -9   0   1      483.95      476.86     34.98 o 
  -8   0   1     6824.02     6652.51    117.61 o 
  -7   0   1     2712.90     2664.53     60.45 o 
  -6   0   1     4859.77     5018.97    111.99 o 
  -5   0   1     8376.18     8525.45    115.57 o 
  -4   0   1     3543.86     3755.38     61.23 o 
  -3   0   1     1016.69      988.84     38.33 o 
  -2   0   1    13059.21    13455.48    414.93 o 
   0   0   1    30128.56    31692.57    894.79 o 
   1   0   1    13881.27    15014.32    196.07 o 
   2   0   1     5163.71     5406.08     72.18 o 
   3   0   1     2917.82     3143.95     53.96 o 
   4   0   1     6927.60     6988.94     89.13 o 
   5   0   1       23.39        4.17      9.70 o 
   6   0   1    10096.50    10209.19    141.80 o 
   7   0   1     3417.80     3332.15     71.14 o 
   8   0   1      834.19      856.25     40.72 o 
   9   0   1     2996.14     3010.23     83.18 o 
  10   0   1      860.13      697.76     54.51 o 
  11   0   1      540.71      515.20     53.27 o 
  12   0   1      840.65      750.80     62.25 o 
 -12   1   1      505.16      366.61     50.76 o 
 -11   1   1     1205.15     1230.83     66.17 o 
 -10   1   1        2.40        7.13     24.26 o 
  -9   1   1     3810.78     3616.44     81.05 o 
  -8   1   1     3933.52     3860.49     79.66 o 
  -7   1   1      782.48      772.23     29.70 o 
  -6   1   1    15037.32    15735.14    201.17 o 
  -5   1   1     3333.04     3334.77     54.46 o 
  -4   1   1     3651.18     3767.14     68.68 o 
  -3   1   1    12839.98    13272.28    200.25 o 
  -2   1   1       66.62       83.99      5.81 o 
  -1   1   1     8708.60     8635.96     97.66 o 
   0   1   1    25570.53    25167.88    323.49 o 
   1   1   1    18688.30    19461.72    231.40 o 
   2   1   1     1287.30     1337.53     28.62 o 
   3   1   1     7723.76     7884.40    129.03 o 
   4   1   1      136.47      119.67     11.23 o 
   5   1   1     6549.24     6583.58     89.32 o 
   6   1   1    10500.57    10553.15    161.15 o 
   7   1   1        3.48        0.00     15.28 o 
   8   1   1     4060.67     3948.91     77.70 o 
   9   1   1     2084.68     1985.41     62.61 o 
  10   1   1       80.20       75.39     34.68 o 
  11   1   1     1606.58     1548.81     76.29 o 
 -12   2   1     1142.87      959.92     65.59 o 
 -11   2   1      191.24      152.28     40.81 o 
 -10   2   1      719.04      726.40     43.38 o 
  -9   2   1     3477.49     3364.29     77.07 o 
  -8   2   1      880.89      934.53     38.79 o 
  -7   2   1     5655.92     6092.86     93.89 o 
  -6   2   1     7869.55     8081.81    112.81 o 
  -5   2   1      891.47      985.80     23.44 o 
  -4   2   1     8578.74     9002.75    117.32 o 
  -3   2   1     2062.93     2002.48     33.05 o 
  -2   2   1       78.53       75.07      7.89 o 
  -1   2   1     5965.99     5848.38     82.13 o 
   0   2   1     1411.62     1341.68     26.23 o 
   1   2   1     2490.13     2399.79     42.07 o 
   2   2   1    14591.59    14345.46    219.54 o 
   3   2   1      942.43      908.68     20.85 o 
   4   2   1     3262.06     3441.93     54.46 o 
   5   2   1    11594.46    11769.97    159.66 o 
   6   2   1      819.75      875.31     36.52 o 
   7   2   1     2199.96     2215.78     66.59 o 
   8   2   1     2489.55     2530.71     68.26 o 
   9   2   1       63.12       70.58     27.96 o 
  10   2   1     1701.01     1751.62    167.64 o 
  11   2   1     1368.29     1297.74     74.29 o 
 -13   3   1      932.36      789.27     67.31 o 
 -12   3   1      820.61      922.99     65.27 o 
 -11   3   1        7.64       32.65     35.13 o 
 -10   3   1     1498.88     1543.76     52.38 o 
  -9   3   1     1337.66     1479.51     47.92 o 
  -8   3   1       12.28       15.48     17.01 o 
  -7   3   1     7083.32     7334.19    111.94 o 
  -6   3   1     1363.56     1320.66     31.27 o 
  -5   3   1     4503.84     4676.20     61.12 o 
  -4   3   1     8981.43     8991.80    115.70 o 
  -3   3   1     2561.23     2465.97     37.03 o 
  -2   3   1     4192.02     3975.78     63.40 o 
  -1   3   1     2744.40     2586.89     44.84 o 
   0   3   1     2904.85     2928.93     62.70 o 
   1   3   1     3797.62     3450.69     66.34 o 
   2   3   1     9601.21     9494.08    113.09 o 
   3   3   1     1638.85     1860.19     33.50 o 
   4   3   1     4666.91     4519.97     74.61 o 
   5   3   1     2471.52     2326.82     56.01 o 
   6   3   1      397.02      360.60     31.26 o 
   7   3   1     3540.55     3466.91     78.90 o 
   8   3   1       93.33       98.56     27.02 o 
   9   3   1      639.13      617.73     63.11 o 
  10   3   1     1849.16     1865.77    122.27 o 
 -13   4   1     1459.02     1642.42     88.92 o 
 -12   4   1      141.70      156.93     45.99 o 
 -11   4   1      844.29      925.11     51.38 o 
 -10   4   1     3135.29     3293.84     74.90 o 
  -9   4   1      106.25       91.05     22.86 o 
  -8   4   1     1554.95     1534.51     59.33 o 
  -7   4   1     6478.39     6419.11    143.59 o 
  -6   4   1      434.41      435.71     28.04 o 
  -5   4   1    10959.55    11044.43    167.32 o 
  -4   4   1     9600.35     9454.70    197.20 o 
  -3   4   1       16.78       21.58      9.36 o 
  -2   4   1     2244.99     1984.64     45.69 o 
  -1   4   1       27.55       48.76     11.39 o 
   0   4   1     5012.88     4766.16     86.94 o 
   1   4   1     6251.42     5988.95     77.46 o 
   2   4   1      801.35      826.35     22.64 o 
   3   4   1     3223.17     3200.54     50.84 o 
   4   4   1     4058.43     4180.25     91.27 o 
   5   4   1        0.67        0.00     18.64 o 
   6   4   1      509.98      519.51     34.01 o 
   7   4   1     2891.14     2931.27     74.13 o 
   8   4   1      364.14      304.97     35.63 o 
   9   4   1     1223.47     1318.51     68.36 o 
  10   4   1      591.67      536.06     56.82 o 
 -13   5   1     1127.68     1082.14    184.15 o 
 -12   5   1     1218.89     1235.36     82.08 o 
 -11   5   1     2078.92     2138.52     77.19 o 
 -10   5   1     2372.20     2465.49     95.09 o 
  -9   5   1     1130.71     1189.50     53.56 o 
  -8   5   1     3394.59     3546.00     85.70 o 
  -7   5   1     1140.19     1229.56     45.59 o 
  -6   5   1     8694.26     8785.84    179.08 o 
  -5   5   1    12625.42    12023.85    191.11 o 
  -4   5   1     1560.50     1614.72     33.80 o 
  -3   5   1     4497.81     4281.73     65.97 o 
  -2   5   1     4218.76     3960.23     62.05 o 
  -1   5   1     1733.41     1795.98     41.75 o 
   0   5   1     8884.74     8672.28    104.73 o 
   1   5   1      298.73      295.58     18.93 o 
   2   5   1      138.28      113.12     13.47 o 
   3   5   1     4033.50     4129.88     87.15 o 
   4   5   1      714.01      710.06     38.88 o 
   5   5   1      340.93      392.22     35.11 o 
   6   5   1     2128.79     2069.24     61.38 o 
   7   5   1      106.11       68.87     30.29 o 
   8   5   1      598.53      578.98     51.06 o 
   9   5   1     1076.55      884.58     80.41 o 
 -13   6   1       15.52       90.93     70.56 o 
 -12   6   1     1406.75     1467.76    108.33 o 
 -11   6   1     1668.50     1814.32     85.50 o 
 -10   6   1      844.52      943.76     55.56 o 
  -9   6   1     4798.21     5066.49    142.67 o 
  -8   6   1     2068.38     1901.91    104.07 o 
  -7   6   1       96.46       99.23     27.80 o 
  -6   6   1     8173.59     7789.23    161.71 o 
  -5   6   1      717.68      654.19     27.53 o 
  -4   6   1     2492.08     2269.97     42.49 o 
  -3   6   1    12236.38    11999.31    144.48 o 
  -2   6   1     1096.87     1080.62     26.56 o 
  -1   6   1     6297.53     6384.66     83.20 o 
   0   6   1     4965.42     4912.26     72.65 o 
   1   6   1       11.88        8.33     11.30 o 
   2   6   1     2711.34     2637.67     53.98 o 
   3   6   1     1197.05     1239.11     37.59 o 
   4   6   1      364.08      318.53     32.96 o 
   5   6   1     3475.25     3523.76     92.72 o 
   6   6   1     2771.08     2751.60     74.52 o 
   7   6   1       46.99       15.97     36.53 o 
   8   6   1     1005.98     1002.31     67.67 o 
 -13   7   1      623.18      567.38     92.99 o 
 -12   7   1     1075.16     1194.50    103.36 o 
 -11   7   1       16.16       61.68     58.82 o 
 -10   7   1     3470.82     3610.63    101.43 o 
  -9   7   1     2377.75     2377.64    102.16 o 
  -8   7   1       59.67       48.42     27.82 o 
  -7   7   1     1704.62     1642.21     59.54 o 
  -6   7   1     1515.25     1382.87     64.42 o 
  -5   7   1      350.46      341.36     45.98 o 
  -4   7   1     5495.11     5306.13     77.75 o 
  -3   7   1     1193.48     1140.91     29.68 o 
  -2   7   1     1297.52     1284.20     31.44 o 
  -1   7   1     8435.98     8579.40    114.96 o 
   0   7   1     1107.55     1156.67     32.40 o 
   1   7   1     1218.45     1179.16     36.29 o 
   2   7   1     1897.54     1898.97     47.18 o 
   3   7   1        7.68        8.58     16.54 o 
   4   7   1     2606.13     2610.14    158.88 o 
   5   7   1     2862.10     2784.59     98.77 o 
   6   7   1        5.17        0.00     32.96 o 
   7   7   1     1025.26      907.78     99.06 o 
 -13   8   1      736.81      771.84    103.32 o 
 -12   8   1      479.89      581.73     89.76 o 
 -11   8   1      450.23      469.29     81.03 o 
 -10   8   1     2127.36     2048.48     90.13 o 
  -9   8   1       65.47       86.41     36.86 o 
  -8   8   1     1065.06     1064.14     96.70 o 
  -7   8   1     2238.69     2137.58     70.78 o 
  -6   8   1      100.81       28.80     25.99 o 
  -5   8   1     2756.36     2548.97     60.61 o 
  -4   8   1     3131.93     2967.59     56.36 o 
  -3   8   1      276.17      244.77     25.20 o 
  -2   8   1     3067.38     3108.57     61.94 o 
  -1   8   1     1688.54     1705.42     68.05 o 
   0   8   1      438.73      486.57     37.75 o 
   1   8   1     3276.28     3324.11     63.13 o 
   2   8   1      535.15      573.39     32.18 o 
   3   8   1      328.98      261.57     34.48 o 
   4   8   1     1730.79     1762.94     80.91 o 
   5   8   1       81.49       87.66     40.80 o 
   6   8   1      615.03      535.61     58.27 o 
 -13   9   1      560.78      607.44     99.64 o 
 -12   9   1       17.30        0.00     68.83 o 
 -11   9   1     1108.70     1195.00    108.28 o 
 -10   9   1      979.84     1005.30     63.84 o 
  -9   9   1       19.74       47.93     33.13 o 
  -8   9   1     1849.07     1732.32     70.66 o 
  -7   9   1      344.46      428.62     42.67 o 
  -6   9   1      591.61      590.05     43.24 o 
  -5   9   1     5456.01     5462.75    121.06 o 
  -4   9   1      656.96      582.47     31.09 o 
  -3   9   1     1700.28     1680.50     51.01 o 
  -2   9   1     2163.10     2324.59     59.09 o 
  -1   9   1      105.43       96.41     24.30 o 
   0   9   1     1877.34     1980.45     53.17 o 
   1   9   1     3376.21     3581.09     80.25 o 
   2   9   1      265.36      233.79     29.23 o 
   3   9   1     1154.29     1097.54     46.98 o 
   4   9   1      625.45      594.44     59.09 o 
   5   9   1       43.22        0.00     47.57 o 
 -12  10   1      275.69      175.68     81.27 o 
 -11  10   1      644.44      673.52     94.46 o 
 -10  10   1       56.58       71.90     62.13 o 
  -9  10   1      808.86      815.33     67.12 o 
  -8  10   1     1177.95     1177.41    106.81 o 
  -7  10   1      181.87      165.73     40.75 o 
  -6  10   1     2944.52     2836.20     78.34 o 
  -5  10   1     1026.88      972.53     45.64 o 
  -4  10   1       37.20       41.49     22.60 o 
  -3  10   1     3296.24     3270.14    144.80 o 
  -2  10   1      611.25      603.53     59.30 o 
  -1  10   1      981.80     1011.60     63.06 o 
   0  10   1     1629.59     1572.87     53.88 o 
   1  10   1      698.53      659.41     49.62 o 
   2  10   1      925.83      878.00     73.24 o 
   3  10   1      963.51      933.27     83.56 o 
   4  10   1        2.14        5.24     64.26 o 
 -12  11   1      579.83      580.76    102.27 o 
 -11  11   1      126.00       39.16     72.08 o 
 -10  11   1      436.58      524.85     86.01 o 
  -9  11   1     1070.07     1071.26     90.29 o 
  -8  11   1      151.83       84.07     44.70 o 
  -7  11   1     1370.19     1354.80     79.16 o 
  -6  11   1      816.85      808.54     51.02 o 
  -5  11   1        0.91        0.00     26.08 o 
  -4  11   1     1718.96     1619.06     58.76 o 
  -3  11   1      753.05      727.27     46.73 o 
  -2  11   1      239.22      264.24     36.05 o 
  -1  11   1      948.34     1011.94    116.28 o 
   0  11   1     2135.45     2173.08     74.71 o 
   1  11   1      119.16      130.18     36.99 o 
   2  11   1      947.44      980.92     62.56 o 
   3  11   1      166.72       58.03     97.94 o 
 -11  12   1       88.14        9.70     72.61 o 
 -10  12   1      705.05      658.94    110.80 o 
  -9  12   1      376.00      434.06     88.88 o 
  -8  12   1      170.76      120.25     52.31 o 
  -7  12   1      776.99      780.56     60.88 o 
  -6  12   1       38.61        7.04     40.57 o 
  -5  12   1      647.53      689.06     51.99 o 
  -4  12   1     1492.55     1607.47     66.72 o 
  -3  12   1       41.93       17.46     33.58 o 
  -2  12   1      649.29      746.22     55.18 o 
  -1  12   1      795.99      892.45     56.18 o 
   0  12   1        5.15        0.00     32.77 o 
   1  12   1      721.60      793.96     54.78 o 
 -10  13   1      489.96      349.54     87.23 o 
  -9  13   1        0.03       53.90     68.66 o 
  -8  13   1      477.22      453.22     88.31 o 
  -7  13   1      228.78      124.51     82.42 o 
  -6  13   1       97.55       71.99     90.88 o 
  -5  13   1      571.52      635.44     52.74 o 
  -4  13   1      181.21      261.73     56.42 o 
  -3  13   1      246.05      251.35     43.28 o 
  -2  13   1      636.97      811.31    145.07 o 
  -1  13   1      184.38      144.47     41.92 o 
  -7  14   1       18.30        0.00     93.87 o 
  -6  14   1      268.98      348.21     48.65 o 
  -5  14   1      273.33      243.56     60.70 o 
  -4  14   1       40.57        2.23     52.21 o 
   3 -14   2       54.00        0.00     37.44 o 
   4 -14   2      473.81      506.40     52.53 o 
   5 -14   2      449.32      469.99     52.69 o 
   6 -14   2       70.98       83.56     42.27 o 
   7 -14   2      607.63      683.62     57.12 o 
   8 -14   2      154.07      114.98     63.35 o 
   0 -13   2       95.45       84.26     46.35 o 
   1 -13   2      758.54      866.43     93.87 o 
   2 -13   2       56.08       85.81     38.37 o 
   3 -13   2      574.97      647.06     58.14 o 
   4 -13   2      643.92      659.12     48.13 o 
   5 -13   2       58.12       71.85     34.56 o 
   6 -13   2      586.39      666.28     56.17 o 
   7 -13   2      582.37      500.48     46.04 o 
   8 -13   2       16.71       27.33     47.65 o 
   9 -13   2     1166.91     1140.07    115.41 o 
  10 -13   2      193.41      258.35     93.30 o 
  -2 -12   2      658.93      785.20     91.34 o 
  -1 -12   2        0.38       46.17     55.90 o 
   0 -12   2      889.82      956.36     56.37 o 
   1 -12   2      434.05      519.59     41.95 o 
   2 -12   2      165.11      162.10     32.99 o 
   3 -12   2     1671.71     1926.48     64.93 o 
   4 -12   2      614.72      692.79     44.32 o 
   5 -12   2      112.45      136.57     37.70 o 
   6 -12   2     1104.51     1165.17     53.49 o 
   7 -12   2       90.04      146.13     33.66 o 
   8 -12   2      608.70      569.66     59.86 o 
   9 -12   2     1852.97     1641.73    128.01 o 
  10 -12   2       44.05       27.88     58.60 o 
  11 -12   2      572.90      659.86    109.91 o 
  -3 -11   2      692.35      750.03     86.27 o 
  -2 -11   2       66.73        8.42     66.77 o 
  -1 -11   2      734.16      727.09    108.08 o 
   0 -11   2     1099.61     1164.12     90.77 o 
   1 -11   2      170.84      104.27     28.63 o 
   2 -11   2      792.70      854.50     51.20 o 
   3 -11   2     1557.32     1710.72     57.69 o 
   4 -11   2      217.88      208.36     31.08 o 
   5 -11   2     1596.79     1680.65    109.35 o 
   6 -11   2     1052.98     1052.16     83.98 o 
   7 -11   2      207.68      196.97     46.79 o 
   8 -11   2     2654.90     2544.85     90.80 o 
   9 -11   2      788.96      773.70     60.51 o 
  10 -11   2      195.70      162.79     48.48 o 
  11 -11   2      907.88      673.16    105.90 o 
  12 -11   2       60.58      116.76     88.75 o 
  -5 -10   2       25.65        0.00     54.80 o 
  -4 -10   2      649.30      582.04     78.11 o 
  -3 -10   2       69.58       71.64     42.66 o 
  -2 -10   2      549.00      391.08     52.70 o 
  -1 -10   2     2770.81     2841.44     74.25 o 
   0 -10   2     1320.44     1319.52     50.95 o 
   1 -10   2      120.43       83.02     26.41 o 
   2 -10   2     2447.04     2484.31     65.59 o 
   3 -10   2      246.33      223.46     29.33 o 
   4 -10   2     2069.38     2177.04     61.52 o 
   5 -10   2     2845.64     2747.39     85.40 o 
   6 -10   2       23.55        4.68     19.82 o 
   7 -10   2     2132.57     2082.01     63.17 o 
   8 -10   2     1243.05     1312.87     65.91 o 
   9 -10   2       21.67        0.00     43.86 o 
  10 -10   2     1275.04     1267.90     85.67 o 
  11 -10   2      801.67      831.51    104.96 o 
  12 -10   2      237.42      236.00     82.50 o 
  -6  -9   2       45.49       56.78     59.15 o 
  -5  -9   2      403.48      328.68     66.40 o 
  -4  -9   2      878.26      814.48     64.12 o 
  -3  -9   2        4.04        0.00     33.37 o 
  -2  -9   2     2605.30     2650.97     95.38 o 
  -1  -9   2      666.69      632.18     66.34 o 
   0  -9   2       17.32       38.18     23.31 o 
   1  -9   2     2393.36     2397.85     56.64 o 
   2  -9   2     2861.21     3006.53     63.34 o 
   3  -9   2     1581.63     1636.01     46.97 o 
   4  -9   2     5278.97     5577.13     89.41 o 
   5  -9   2      945.29      906.46     34.43 o 
   6  -9   2     1888.69     1831.24     47.28 o 
   7  -9   2     2390.45     2339.89     63.18 o 
   8  -9   2       24.17       42.22     38.11 o 
   9  -9   2     1130.32     1211.62     76.43 o 
  10  -9   2     1320.20     1281.20     80.05 o 
  11  -9   2       46.98      113.96     67.36 o 
  12  -9   2      835.07      846.71    105.32 o 
  13  -9   2      405.35      327.38     91.47 o 
  -7  -8   2      599.72      435.53     74.39 o 
  -6  -8   2      114.20      114.23     75.99 o 
  -5  -8   2     1815.97     1799.66    104.21 o 
  -4  -8   2      655.85      644.33     55.47 o 
  -3  -8   2     1871.47     1933.41     78.84 o 
  -2  -8   2     1151.31     1167.04     62.88 o 
  -1  -8   2      564.65      610.17     32.31 o 
   0  -8   2     1372.95     1349.20     53.12 o 
   1  -8   2     1723.29     1828.33     45.64 o 
   2  -8   2       15.34       32.06     14.43 o 
   3  -8   2     4144.79     4186.39     65.76 o 
   4  -8   2     4799.66     4774.65     72.59 o 
   5  -8   2       77.39       60.78     15.78 o 
   6  -8   2     2719.64     2608.63     67.94 o 
   7  -8   2     1091.33     1103.41     64.30 o 
   8  -8   2      712.71      732.50     58.03 o 
   9  -8   2     1463.30     1606.03     81.04 o 
  10  -8   2      536.77      556.07     59.21 o 
  11  -8   2      445.16      375.89     81.02 o 
  12  -8   2      994.07     1011.24    125.56 o 
  13  -8   2       40.16       99.55     72.57 o 
  -8  -7   2      897.05      884.72     74.85 o 
  -7  -7   2       36.24        3.99     47.86 o 
  -6  -7   2     1956.42     1946.11    106.74 o 
  -5  -7   2     1853.59     1761.53    118.13 o 
  -4  -7   2       21.68       22.87     28.57 o 
  -3  -7   2     6303.32     6132.58    204.95 o 
  -2  -7   2     1075.60     1046.34     54.04 o 
  -1  -7   2      978.17     1016.02     36.41 o 
   0  -7   2     5629.12     5881.77    106.08 o 
   1  -7   2      385.70      376.64     20.63 o 
   2  -7   2       44.80       84.79     14.40 o 
   3  -7   2     6614.40     6957.95     91.88 o 
   4  -7   2      460.56      394.47     28.15 o 
   5  -7   2     1355.01     1186.94     34.62 o 
   6  -7   2     4603.01     4284.08    116.21 o 
   7  -7   2       50.48       66.98     20.29 o 
   8  -7   2     2185.11     2146.38     73.15 o 
   9  -7   2     2793.44     2733.19     85.45 o 
  10  -7   2       22.25      119.75     39.98 o 
  11  -7   2      851.16      926.02     71.94 o 
  12  -7   2      297.65      262.23    105.57 o 
  13  -7   2       45.18       62.34     68.21 o 
  -8  -6   2       33.54       31.20     40.47 o 
  -7  -6   2     1743.38     1814.47    104.64 o 
  -6  -6   2     3243.76     3105.85    141.00 o 
  -5  -6   2     1376.21     1318.21     64.46 o 
  -4  -6   2     2650.39     2695.75     95.19 o 
  -3  -6   2     2299.51     2094.58     71.78 o 
  -2  -6   2      952.54     1010.07     54.63 o 
  -1  -6   2    10506.92    10638.90    139.39 o 
   0  -6   2    10224.82    10484.85    136.98 o 
   1  -6   2     2170.15     2201.83     44.81 o 
   2  -6   2     5541.23     5195.84     75.16 o 
   3  -6   2     7020.11     7103.71    116.09 o 
   4  -6   2      148.93      163.61     17.99 o 
   5  -6   2     6148.70     5916.25    101.40 o 
   6  -6   2      409.26      390.69     27.20 o 
   7  -6   2     1500.07     1556.89     57.94 o 
   8  -6   2     5753.78     5987.11    128.55 o 
   9  -6   2     1085.82     1053.79     54.63 o 
  10  -6   2     2526.12     2656.05     97.82 o 
  11  -6   2      720.48      830.45     67.43 o 
  12  -6   2       10.64        0.00     55.18 o 
  13  -6   2      524.12      622.62     88.88 o 
  -9  -5   2      434.97      368.97     51.16 o 
  -8  -5   2      543.57      390.30     51.47 o 
  -7  -5   2     2543.24     2530.61     94.20 o 
  -6  -5   2      463.82      372.83     41.98 o 
  -5  -5   2      586.31      550.07     48.54 o 
  -4  -5   2     6552.89     6331.79    155.86 o 
  -3  -5   2     1702.18     1622.15     48.96 o 
  -2  -5   2     4085.57     3962.70     72.77 o 
  -1  -5   2    21815.41    22204.36    264.42 o 
   0  -5   2        4.13        5.57      8.96 o 
   1  -5   2     8413.21     8385.48    110.17 o 
   2  -5   2    11562.47    11279.92    192.33 o 
   3  -5   2       80.89       74.38     13.47 o 
   4  -5   2     5408.53     4937.84     80.69 o 
   5  -5   2    11525.05    11512.64    193.90 o 
   6  -5   2      283.22      258.89     16.89 o 
   7  -5   2     4496.07     4405.92     98.05 o 
   8  -5   2     1756.28     1784.19     60.85 o 
   9  -5   2     1973.54     1921.34     70.11 o 
  10  -5   2     3143.97     3296.20     94.06 o 
  11  -5   2      493.38      460.31     67.57 o 
  12  -5   2      592.05      721.76     87.75 o 
  13  -5   2      705.18      733.86    156.73 o 
 -10  -4   2     1008.43      918.37     92.75 o 
  -9  -4   2        0.59        0.00     31.51 o 
  -8  -4   2     2030.42     1981.77     62.92 o 
  -7  -4   2      420.29      400.21     42.11 o 
  -6  -4   2      115.13       96.74     26.56 o 
  -5  -4   2     4263.19     3978.43    102.21 o 
  -4  -4   2     4001.06     3907.72     83.30 o 
  -3  -4   2     2181.16     2284.30     73.11 o 
  -2  -4   2    13894.95    14171.35    197.32 o 
  -1  -4   2    12376.40    12334.88    151.09 o 
   0  -4   2     8220.70     8363.49    121.51 o 
   1  -4   2    22682.33    21593.19    322.70 o 
   2  -4   2       10.47        1.80      8.77 o 
   3  -4   2     6670.37     6479.75    127.67 o 
   4  -4   2    27387.69    28220.39    344.25 o 
   5  -4   2      315.09      642.04     65.58 o 
   6  -4   2     2332.88     2068.02     46.93 o 
   7  -4   2     3069.10     2991.31     74.33 o 
   8  -4   2        0.70        0.00     21.87 o 
   9  -4   2     4125.04     4335.75    103.99 o 
  10  -4   2     1201.11     1224.43     60.85 o 
  11  -4   2      547.80      554.77     46.76 o 
  12  -4   2     1153.46     1198.11    107.16 o 
  13  -4   2      278.06      219.10     70.76 o 
 -10  -3   2      244.24      268.35     44.76 o 
  -9  -3   2      416.92      381.59     44.09 o 
  -8  -3   2     2875.40     2751.98     80.12 o 
  -7  -3   2       18.52        0.00     20.98 o 
  -6  -3   2     1050.56     1050.46     49.68 o 
  -5  -3   2     3784.04     3681.19     78.92 o 
  -4  -3   2       24.62       21.59     11.30 o 
  -3  -3   2     8882.98     8926.80    129.67 o 
  -2  -3   2    13648.15    13956.82    190.02 o 
  -1  -3   2     1430.08     1504.75     35.26 o 
   0  -3   2    27741.63    27435.43    400.69 o 
   1  -3   2     8624.63     8087.69    121.98 o 
   2  -3   2     4487.83     4013.45     64.96 o 
   3  -3   2     3850.55     3547.55     57.50 o 
   4  -3   2     1359.83     1465.52     28.84 o 
   5  -3   2     5616.38     5567.38     84.78 o 
   6  -3   2     8428.10     8544.92    106.63 o 
   7  -3   2      175.94      201.66     20.94 o 
   8  -3   2     2976.63     3030.95     64.89 o 
   9  -3   2      519.45      545.54     34.18 o 
  10  -3   2      496.25      508.83     41.67 o 
  11  -3   2     2527.29     2442.70    110.85 o 
  12  -3   2      851.31      918.81     66.68 o 
 -11  -2   2      538.63      538.02     55.81 o 
 -10  -2   2        6.55        1.73     31.93 o 
  -9  -2   2     2764.80     2581.47     69.90 o 
  -8  -2   2      727.35      638.52     53.92 o 
  -7  -2   2     1069.65     1070.46     40.85 o 
  -6  -2   2     8541.10     8531.83    149.30 o 
  -5  -2   2     3361.08     3316.23     69.79 o 
  -4  -2   2      398.82      408.75     25.92 o 
  -3  -2   2     8079.73     8135.60    115.77 o 
  -2  -2   2     1132.71     1127.97     27.02 o 
  -1  -2   2     4670.40     4682.50     76.23 o 
   0  -2   2    11622.53    11526.11    153.87 o 
   1  -2   2     3252.82     3086.38     49.27 o 
   2  -2   2    37981.28    36508.67    402.16 o 
   3  -2   2    13786.66    14342.17    181.33 o 
   4  -2   2      640.76      667.38     17.05 o 
   5  -2   2     3274.27     3165.82     48.89 o 
   6  -2   2     3060.36     3125.50     51.23 o 
   7  -2   2     1106.74     1057.28     36.35 o 
   8  -2   2     2564.16     2513.67     58.69 o 
   9  -2   2      333.23      312.38     40.75 o 
  10  -2   2     1163.32     1194.49     55.59 o 
  11  -2   2     1953.97     2051.72     80.10 o 
  12  -2   2       68.83       24.77     39.11 o 
 -11  -1   2       19.34       23.70     36.43 o 
 -10  -1   2      932.52      977.45     80.95 o 
  -9  -1   2     2360.33     2173.45     73.15 o 
  -8  -1   2      186.13      239.86     25.33 o 
  -7  -1   2     7907.49     8129.26    132.46 o 
  -6  -1   2     2705.64     2641.34     51.00 o 
  -5  -1   2       61.59       42.54     14.37 o 
  -4  -1   2     9603.86     9869.99    155.20 o 
  -3  -1   2     6666.18     6846.34    108.60 o 
  -2  -1   2     1679.11     1620.46     45.59 o 
  -1  -1   2     7498.05     7896.05    105.03 o 
   0  -1   2     2189.24     2234.59     38.04 o 
   1  -1   2      971.12     1022.75     21.75 o 
   2  -1   2    43565.84    44299.03    454.56 o 
   3  -1   2     7969.52     8247.56    110.35 o 
   4  -1   2     8775.40     8831.92     98.99 o 
   5  -1   2    17617.50    18735.19    217.92 o 
   6  -1   2      533.53      502.25     23.13 o 
   7  -1   2     3543.59     3364.42     71.66 o 
   8  -1   2     1829.03     1684.56     52.76 o 
   9  -1   2      191.18      175.34     29.33 o 
  10  -1   2     2511.35     2472.89    111.25 o 
  11  -1   2     1053.17     1015.58     65.40 o 
  12  -1   2      248.24      224.11     48.93 o 
 -12   0   2      190.18      112.34     43.13 o 
 -11   0   2      396.94      342.90     47.57 o 
 -10   0   2     2400.12     2261.83     89.84 o 
  -9   0   2      429.59      414.58     28.51 o 
  -8   0   2     3193.28     3324.92     86.76 o 
  -7   0   2     7056.60     7067.08    105.60 o 
  -6   0   2       70.43       70.20     12.84 o 
  -5   0   2     8357.84     8575.50    114.78 o 
  -4   0   2     4271.59     4262.39    100.59 o 
  -3   0   2      132.43      114.20     17.86 o 
  -2   0   2     1116.29     1093.19     54.52 o 
  -1   0   2    19428.29    21825.60    648.57 o 
   0   0   2      243.96      249.96     11.61 o 
   1   0   2     2872.13     3095.39     44.00 o 
   2   0   2       49.80       56.81      7.85 o 
   3   0   2     9942.83    10191.40    146.11 o 
   4   0   2    21755.51    22631.40    222.33 o 
   5   0   2     3157.97     3354.21     54.87 o 
   6   0   2     4495.27     4677.20     85.63 o 
   7   0   2     7815.24     7815.18    130.93 o 
   8   0   2      364.87      417.18     32.66 o 
   9   0   2     2225.69     2067.40     63.57 o 
  10   0   2     1718.74     1790.45     72.20 o 
  11   0   2       29.40        0.00     34.80 o 
  12   0   2      832.71      886.89     68.51 o 
 -12   1   2        6.80        0.00     38.25 o 
 -11   1   2     1706.57     1719.53     75.41 o 
 -10   1   2     1154.03     1200.20     50.38 o 
  -9   1   2      216.48      262.34     28.46 o 
  -8   1   2     5555.08     5749.85    103.82 o 
  -7   1   2      771.22      756.86     28.45 o 
  -6   1   2     1192.63     1229.28     31.33 o 
  -5   1   2     8865.12     9046.20    131.78 o 
  -4   1   2     1711.30     1631.59     49.00 o 
  -3   1   2     3909.87     4102.10     84.30 o 
  -2   1   2    20128.54    20746.53    353.74 o 
  -1   1   2       11.81        0.00      5.49 o 
   0   1   2     4729.92     4749.75     68.14 o 
   1   1   2    19754.66    20045.52    220.98 o 
   2   1   2     2374.28     2378.79     49.97 o 
   3   1   2     9773.27     9715.49    101.49 o 
   4   1   2      625.80      656.45     17.47 o 
   5   1   2     5461.44     5764.43     77.46 o 
   6   1   2     7630.19     7723.89    126.31 o 
   7   1   2     2347.22     2298.73     54.43 o 
   8   1   2     1296.50     1335.08     45.82 o 
   9   1   2     3434.41     3333.48     75.75 o 
  10   1   2      311.92      266.54     41.90 o 
  11   1   2      566.12      588.50     56.27 o 
 -12   2   2      612.78      647.68     73.03 o 
 -11   2   2     1611.79     1758.70     74.71 o 
 -10   2   2      133.87      120.46     26.67 o 
  -9   2   2     2093.93     2171.23     59.87 o 
  -8   2   2     3079.35     3272.34     70.75 o 
  -7   2   2        9.72       29.06     11.88 o 
  -6   2   2     8908.24     9241.65    114.67 o 
  -5   2   2     4512.33     4563.85     61.90 o 
  -4   2   2      680.58      698.32     18.92 o 
  -3   2   2      333.56      388.32     18.62 o 
  -2   2   2    46773.42    47046.40    509.17 o 
  -1   2   2    19307.91    19537.93    231.76 o 
   0   2   2    17864.08    17460.43    231.11 o 
   1   2   2       95.37      122.80      9.94 o 
   2   2   2     5015.25     4533.86     75.71 o 
   3   2   2     5163.00     4898.08     61.52 o 
   4   2   2      334.08      345.05     14.99 o 
   5   2   2     6812.00     6898.45    104.70 o 
   6   2   2     4001.78     4098.45     75.43 o 
   7   2   2      159.45      163.80     25.60 o 
   8   2   2     2977.14     2944.68     74.86 o 
   9   2   2      967.37      997.89     74.02 o 
  10   2   2      247.26      178.70     41.18 o 
  11   2   2     1430.57     1500.52     78.95 o 
 -13   3   2      222.44      178.44     57.45 o 
 -12   3   2     1674.96     1740.20     82.02 o 
 -11   3   2     1145.62     1244.45     66.44 o 
 -10   3   2      796.22      852.72     42.10 o 
  -9   3   2     3283.37     3290.05     69.55 o 
  -8   3   2      835.79      824.43     33.48 o 
  -7   3   2     2073.74     2102.68     60.15 o 
  -6   3   2     7139.75     7247.24     95.46 o 
  -5   3   2      172.94      151.69     11.86 o 
  -4   3   2     9916.32     9867.30    135.30 o 
  -3   3   2     5217.02     5234.57     63.41 o 
  -2   3   2      854.43      843.34     20.93 o 
  -1   3   2     3214.99     2970.93     56.80 o 
   0   3   2      675.91      653.05     21.53 o 
   1   3   2      324.20      314.03     18.18 o 
   2   3   2    12012.38    12101.74    141.98 o 
   3   3   2       23.51       34.26      9.59 o 
   4   3   2     1148.38      998.65     26.04 o 
   5   3   2     4651.48     4498.54     86.01 o 
   6   3   2      302.81      286.68     25.54 o 
   7   3   2      752.67      753.29     40.76 o 
   8   3   2     1319.85     1260.66     53.67 o 
   9   3   2        1.86        0.00     30.82 o 
  10   3   2     1562.12     1529.06     76.32 o 
 -13   4   2     1081.56     1028.37     76.79 o 
 -12   4   2     1434.60     1585.95    116.79 o 
 -11   4   2        7.28       15.04     30.08 o 
 -10   4   2     2553.22     2466.86     63.82 o 
  -9   4   2     2838.37     3003.02     66.44 o 
  -8   4   2      738.65      727.98     42.43 o 
  -7   4   2     5455.35     5725.85     80.02 o 
  -6   4   2     1967.22     1916.52     43.56 o 
  -5   4   2     2552.98     2506.34     59.11 o 
  -4   4   2    13810.38    13109.49    155.65 o 
  -3   4   2      649.09      718.15     40.73 o 
  -2   4   2     1821.56     1693.64     33.36 o 
  -1   4   2     7613.46     7366.38     99.27 o 
   0   4   2      363.26      391.10     23.83 o 
   1   4   2     6644.84     6742.04     94.49 o 
   2   4   2     1231.53     1167.93     27.58 o 
   3   4   2        3.82        0.00     10.10 o 
   4   4   2     3677.03     3672.46     67.64 o 
   5   4   2     3037.29     2971.39     68.62 o 
   6   4   2      470.76      494.74     34.40 o 
   7   4   2     2059.45     2106.74    113.15 o 
   8   4   2      243.52      292.41     40.37 o 
   9   4   2      291.00      317.99     46.07 o 
 -13   5   2     1850.38     1784.71     99.89 o 
 -12   5   2       42.14       41.62     47.25 o 
 -11   5   2     1085.20     1094.70     63.64 o 
 -10   5   2     3859.24     4107.55     98.50 o 
  -9   5   2      468.43      428.16     34.14 o 
  -8   5   2     2995.81     3171.83    102.56 o 
  -7   5   2     3216.80     3100.28     62.41 o 
  -6   5   2        3.78        8.98     10.81 o 
  -5   5   2     9653.95     9262.47    152.28 o 
  -4   5   2     3573.40     3210.58     61.97 o 
  -3   5   2      798.29      799.70     33.45 o 
  -2   5   2     5408.63     5258.17     77.58 o 
  -1   5   2      777.26      756.41     25.87 o 
   0   5   2     2292.57     2180.68     53.49 o 
   1   5   2    13760.62    14409.68    166.36 o 
   2   5   2      881.15      809.27     25.44 o 
   3   5   2     2123.71     2164.61     45.27 o 
   4   5   2     5218.32     5098.94     88.81 o 
   5   5   2        1.98        0.00     20.60 o 
   6   5   2     2747.70     2764.38     71.91 o 
   7   5   2      851.48      782.74     48.65 o 
   8   5   2       22.63       61.09     34.16 o 
   9   5   2      983.38      897.21     71.93 o 
 -13   6   2      288.42      338.54    121.37 o 
 -12   6   2      709.53      739.69     88.02 o 
 -11   6   2     1183.66     1141.98     94.83 o 
 -10   6   2     1016.46      936.27     55.26 o 
  -9   6   2     2076.88     1993.49     88.66 o 
  -8   6   2     2516.11     2567.47     72.79 o 
  -7   6   2      355.18      341.72     31.88 o 
  -6   6   2     2194.00     2069.51     60.56 o 
  -5   6   2    10577.62    10568.96    234.25 o 
  -4   6   2      126.98      137.24     15.77 o 
  -3   6   2     4766.72     4408.61     70.99 o 
  -2   6   2     2746.02     2645.68     44.79 o 
  -1   6   2       30.12       22.15     11.36 o 
   0   6   2    10058.54    10114.54    123.83 o 
   1   6   2     2884.26     3016.82     51.30 o 
   2   6   2      312.18      315.54     21.34 o 
   3   6   2     4002.92     4065.71     70.14 o 
   4   6   2     1202.70     1256.36     40.53 o 
   5   6   2     2375.00     2348.26     82.79 o 
   6   6   2     2844.09     2820.45     76.64 o 
   7   6   2       80.35      116.03     35.34 o 
   8   6   2      708.92      672.66     71.46 o 
 -13   7   2      206.47      267.03     79.87 o 
 -12   7   2      572.94      678.00     86.22 o 
 -11   7   2      249.36      207.15     99.90 o 
 -10   7   2      209.46      227.19     40.29 o 
  -9   7   2     3120.22     3302.09     91.52 o 
  -8   7   2     1815.66     1774.84     57.97 o 
  -7   7   2      325.87      357.92     34.56 o 
  -6   7   2     4883.22     4840.73    106.51 o 
  -5   7   2      275.69      305.76     30.87 o 
  -4   7   2     3326.39     3050.71     62.66 o 
  -3   7   2     7006.45     6878.80     99.96 o 
  -2   7   2      319.18      354.34     19.68 o 
  -1   7   2     4831.76     4740.85     69.92 o 
   0   7   2     6816.82     6855.75     93.28 o 
   1   7   2        2.47        0.00     14.73 o 
   2   7   2     2418.86     2509.49     57.47 o 
   3   7   2     1574.96     1581.85     46.65 o 
   4   7   2      750.09      692.42     35.25 o 
   5   7   2     3494.46     3716.28    101.74 o 
   6   7   2      967.46      946.49     62.31 o 
   7   7   2       71.02       59.20     53.43 o 
 -13   8   2      388.70      288.21     86.48 o 
 -12   8   2      732.66      737.28    116.18 o 
 -11   8   2      133.14      131.22     65.99 o 
 -10   8   2     1507.41     1538.08     64.66 o 
  -9   8   2      626.44      581.18     48.52 o 
  -8   8   2       93.74       90.19     31.69 o 
  -7   8   2     2328.10     2205.94     72.13 o 
  -6   8   2      943.12      932.16     53.63 o 
  -5   8   2     1607.27     1581.16     46.91 o 
  -4   8   2     5669.35     5380.03     82.83 o 
  -3   8   2     2801.37     2763.32     53.47 o 
  -2   8   2     1854.61     1856.55     43.80 o 
  -1   8   2     5421.64     5578.14     87.44 o 
   0   8   2      531.41      533.83     27.73 o 
   1   8   2     1761.56     1746.28     45.41 o 
   2   8   2     1982.08     1981.23     49.55 o 
   3   8   2       21.29        0.00     21.45 o 
   4   8   2     1670.00     1616.38     53.90 o 
   5   8   2      991.69      928.02     67.67 o 
   6   8   2        0.71        0.00     38.48 o 
 -12   9   2      147.59      198.55    114.07 o 
 -11   9   2      465.44      540.34     91.01 o 
 -10   9   2     1427.63     1467.49     83.05 o 
  -9   9   2      264.27      144.71     43.42 o 
  -8   9   2      567.35      564.77     55.07 o 
  -7   9   2     1689.50     1764.65     78.73 o 
  -6   9   2        9.90        0.00     29.81 o 
  -5   9   2     3124.90     3071.47     94.63 o 
  -4   9   2      919.58      907.86     38.17 o 
  -3   9   2       86.40      105.30     24.39 o 
  -2   9   2     3510.18     3559.69     81.41 o 
  -1   9   2     1626.94     1608.51     54.21 o 
   0   9   2      205.83      238.75     27.01 o 
   1   9   2     3529.61     3751.92     84.24 o 
   2   9   2      632.84      626.40     38.63 o 
   3   9   2      318.61      246.28     34.97 o 
   4   9   2      682.76      465.99     93.83 o 
   5   9   2       84.11       28.83     52.71 o 
 -12  10   2       13.01        8.79     71.75 o 
 -11  10   2     1106.41     1129.24    112.37 o 
 -10  10   2      456.68      408.95     84.34 o 
  -9  10   2      249.19      250.86     50.80 o 
  -8  10   2     1259.32     1233.29     85.49 o 
  -7  10   2      321.12      221.41     45.28 o 
  -6  10   2     1068.82     1112.86     71.44 o 
  -5  10   2      843.39      766.32     47.78 o 
  -4  10   2      263.81      239.40     28.13 o 
  -3  10   2     1068.78     1245.26     50.20 o 
  -2  10   2     1885.97     2100.66    101.33 o 
  -1  10   2        1.23        0.00     25.36 o 
   0  10   2     1157.00     1219.64     56.32 o 
   1  10   2     3191.58     3367.97     92.50 o 
   2  10   2        5.82        0.00     70.88 o 
   3  10   2      679.70      674.45    104.17 o 
   4  10   2      470.77      369.19    108.24 o 
 -11  11   2      391.30      353.36     84.00 o 
 -10  11   2       61.54       94.22     71.44 o 
  -9  11   2     1126.96     1050.07    105.12 o 
  -8  11   2      870.10      866.28     92.22 o 
  -7  11   2       95.53      102.66     45.40 o 
  -6  11   2     2142.11     2253.56     92.25 o 
  -5  11   2      539.91      623.45     55.67 o 
  -4  11   2       11.09        6.14     26.24 o 
  -3  11   2     1152.75     1193.31     64.90 o 
  -2  11   2       12.90       35.07     30.11 o 
  -1  11   2      428.42      428.35     56.07 o 
   0  11   2     2984.60     3058.64     90.01 o 
   1  11   2      201.72      126.88     37.86 o 
   2  11   2      501.29      429.37     50.69 o 
 -11  12   2       95.31      128.45     78.43 o 
 -10  12   2      322.46      273.85     85.37 o 
  -9  12   2      665.93      610.80     92.83 o 
  -8  12   2       71.65       91.63     49.82 o 
  -7  12   2      536.33      377.76     95.19 o 
  -6  12   2      918.45      870.57     64.00 o 
  -5  12   2       15.70       23.43     43.10 o 
  -4  12   2     1286.38     1361.21     62.55 o 
  -3  12   2      738.96      806.65     55.53 o 
  -2  12   2      136.99      126.85     36.93 o 
  -1  12   2      884.67     1132.86     61.93 o 
   0  12   2      479.47      514.60     48.63 o 
   1  12   2      157.33      134.10     39.83 o 
  -9  13   2      319.44      330.21     84.99 o 
  -8  13   2       33.23      127.04     73.08 o 
  -7  13   2      470.53      532.38     56.99 o 
  -6  13   2      143.54       73.91     54.27 o 
  -5  13   2      715.34      774.76     54.36 o 
  -4  13   2     1044.48     1173.13     62.86 o 
  -3  13   2        6.65        0.00     46.83 o 
  -2  13   2      269.89      259.68     46.21 o 
  -1  13   2      356.10      360.01     47.23 o 
   3 -14   3       73.46      112.25     38.20 o 
   4 -14   3      124.34      177.20     47.16 o 
   5 -14   3      669.21      738.45     61.10 o 
   6 -14   3       96.47       47.07     37.79 o 
   7 -14   3      330.48      291.67     66.96 o 
   8 -14   3      427.79      433.75     64.33 o 
   0 -13   3       48.85       22.41     37.45 o 
   1 -13   3      575.40      630.62     52.85 o 
   2 -13   3      678.56      761.30     49.87 o 
   3 -13   3        7.92       12.02     32.08 o 
   4 -13   3      515.46      611.48     47.41 o 
   5 -13   3      422.22      482.14     44.06 o 
   6 -13   3      109.01      115.89     36.21 o 
   7 -13   3      786.42      688.07     49.48 o 
   8 -13   3      464.56      405.83     44.88 o 
   9 -13   3      501.50      481.25     95.64 o 
  10 -13   3      437.24      359.10    101.62 o 
  -2 -12   3      460.69      347.80     74.67 o 
  -1 -12   3      202.24      193.34     67.47 o 
   0 -12   3      279.05      222.11     39.20 o 
   1 -12   3     1554.36     1762.38     71.24 o 
   2 -12   3      309.34      376.34     39.04 o 
   3 -12   3      567.62      580.95     43.12 o 
   4 -12   3     2267.82     2449.03    119.07 o 
   5 -12   3        7.62        0.00     28.25 o 
   6 -12   3      305.58      307.92     38.36 o 
   7 -12   3      451.18      483.37     60.52 o 
   8 -12   3        1.12       24.39     46.04 o 
   9 -12   3     1494.76     1340.72    142.21 o 
  10 -12   3      372.12      378.26     93.91 o 
  11 -12   3        6.73       59.56     61.75 o 
  -3 -11   3      524.32      492.14     78.67 o 
  -2 -11   3      657.56      794.77     84.57 o 
  -1 -11   3       13.28        0.00     40.75 o 
   0 -11   3     1420.29     1480.40     63.02 o 
   1 -11   3      691.31      768.48     44.41 o 
   2 -11   3      734.30      802.65     44.06 o 
   3 -11   3     3515.15     3703.53     86.70 o 
   4 -11   3     1088.73     1194.90     51.69 o 
   5 -11   3     1024.45      907.02     47.37 o 
   6 -11   3      561.98      519.71     41.16 o 
   7 -11   3      430.43      503.33     40.29 o 
   8 -11   3     1422.41     1250.02    109.74 o 
   9 -11   3      989.18      946.08     64.18 o 
  10 -11   3      140.35       92.12     68.30 o 
  11 -11   3      396.51      469.69     97.99 o 
  12 -11   3      511.81      626.29    108.20 o 
  -5 -10   3      155.13       52.09     58.93 o 
  -4 -10   3      408.38      325.59     79.82 o 
  -3 -10   3      960.55      861.22    203.59 o 
  -2 -10   3      144.78      104.22     41.24 o 
  -1 -10   3     1349.34     1305.49     75.91 o 
   0 -10   3     2167.90     2221.61     80.09 o 
   1 -10   3      107.54       48.69     24.36 o 
   2 -10   3     1393.65     1402.40     90.12 o 
   3 -10   3     2010.76     2148.53     61.88 o 
   4 -10   3     1445.17     1475.83     69.15 o 
   5 -10   3     3378.96     3403.25     81.59 o 
   6 -10   3      601.46      591.69     39.48 o 
   7 -10   3       48.78       50.34     22.02 o 
   8 -10   3     1866.59     1911.22     91.14 o 
   9 -10   3      460.74      444.26     60.26 o 
  10 -10   3      143.56      161.66     52.40 o 
  11 -10   3     1109.08     1057.97    207.10 o 
  12 -10   3       11.47       15.02     76.84 o 
  -6  -9   3      656.03      458.72     76.89 o 
  -5  -9   3       78.11       63.12     54.78 o 
  -4  -9   3     1709.12     1624.98    165.28 o 
  -3  -9   3      456.75      441.89     52.81 o 
  -2  -9   3     1323.85     1337.03     72.87 o 
  -1  -9   3     3601.39     3638.30    111.33 o 
   0  -9   3     1837.80     1785.54     54.67 o 
   1  -9   3      599.15      646.47     59.60 o 
   2  -9   3     1599.24     1675.54     47.26 o 
   3  -9   3      175.62      151.72     39.80 o 
   4  -9   3     2422.59     2373.44     93.07 o 
   5  -9   3     2461.48     2418.12     53.80 o 
   6  -9   3       33.58       51.26     18.94 o 
   7  -9   3     1614.01     1488.80     48.01 o 
   8  -9   3     1545.28     1501.10     58.18 o 
   9  -9   3        6.59       36.98     42.49 o 
  10  -9   3     1192.57     1062.68    131.77 o 
  11  -9   3      635.78      507.49     87.56 o 
  12  -9   3      144.90      254.44    111.35 o 
  -7  -8   3     1465.21     1426.79    112.43 o 
  -6  -8   3       91.98      107.53     54.96 o 
  -5  -8   3     1236.74     1029.24    151.11 o 
  -4  -8   3     3021.97     3035.20    104.14 o 
  -3  -8   3      657.92      535.58     49.83 o 
  -2  -8   3     1499.04     1446.45     67.50 o 
  -1  -8   3     2152.98     2148.51     92.21 o 
   0  -8   3      516.14      487.52     27.02 o 
   1  -8   3     4644.68     4564.92     80.74 o 
   2  -8   3     1772.65     1822.45     46.13 o 
   3  -8   3      468.87      406.26     23.90 o 
   4  -8   3     3835.23     3778.50     66.85 o 
   5  -8   3     1580.14     1542.56     46.43 o 
   6  -8   3      588.94      599.41     31.06 o 
   7  -8   3     1396.40     1392.86     71.55 o 
   8  -8   3        9.44       13.93     23.31 o 
   9  -8   3     1455.08     1461.35     78.39 o 
  10  -8   3     1639.79     1717.01    109.26 o 
  11  -8   3        6.60        0.00     81.14 o 
  12  -8   3      646.61      547.72    137.42 o 
  13  -8   3      390.26      339.26     86.69 o 
  -8  -7   3     1098.50     1120.13    100.60 o 
  -7  -7   3      291.16      293.95    140.33 o 
  -6  -7   3      246.46      230.98     55.33 o 
  -5  -7   3     2441.96     2358.76    128.72 o 
  -4  -7   3     1928.22     1754.30     87.17 o 
  -3  -7   3     4118.65     3919.97    109.38 o 
  -2  -7   3     4394.82     4484.20    151.04 o 
  -1  -7   3      214.54      187.02     31.57 o 
   0  -7   3     3706.13     3772.57     95.80 o 
   1  -7   3     3919.57     3750.42     58.30 o 
   2  -7   3      176.16      223.06     21.76 o 
   3  -7   3     5839.71     5790.79     86.13 o 
   4  -7   3     6766.88     6478.28     94.78 o 
   5  -7   3       81.06       93.01     16.51 o 
   6  -7   3     2711.29     2518.70     62.18 o 
   7  -7   3      362.37      337.00     30.63 o 
   8  -7   3     1053.83      990.69     55.04 o 
   9  -7   3     1963.66     2018.00     75.18 o 
  10  -7   3      216.44      244.62     47.35 o 
  11  -7   3      532.21      589.57     63.51 o 
  12  -7   3      769.71      800.21     97.62 o 
  13  -7   3       67.03       61.23     99.38 o 
  -8  -6   3      535.22      464.34     73.48 o 
  -7  -6   3       48.78       94.39     47.87 o 
  -6  -6   3     2262.15     2174.52     83.89 o 
  -5  -6   3     4832.17     4684.36    211.06 o 
  -4  -6   3      238.72      179.43     52.81 o 
  -3  -6   3     3680.46     3731.49    100.54 o 
  -2  -6   3     2770.90     2621.14     78.69 o 
  -1  -6   3     3744.02     3884.71     84.20 o 
   0  -6   3    15824.48    15853.52    197.01 o 
   1  -6   3     1883.71     1742.41     37.38 o 
   2  -6   3     4697.34     4323.62     69.28 o 
   3  -6   3    16918.98    16491.06    200.29 o 
   4  -6   3     1512.29     1478.28     41.45 o 
   5  -6   3     2163.74     2107.18     41.20 o 
   6  -6   3     3830.97     3636.81     93.83 o 
   7  -6   3       47.38       38.98     18.12 o 
   8  -6   3     3682.15     3494.46     92.91 o 
   9  -6   3      766.73      770.90     50.80 o 
  10  -6   3       91.78      104.15     58.15 o 
  11  -6   3      813.32      875.28     70.66 o 
  12  -6   3      287.86      278.53     69.56 o 
  13  -6   3      182.83      317.97     80.78 o 
  -9  -5   3     1067.85     1146.89     69.40 o 
  -8  -5   3       15.17       28.13     55.48 o 
  -7  -5   3     1736.99     1692.65     78.98 o 
  -6  -5   3     3333.27     3070.16     95.86 o 
  -5  -5   3     1007.48     1033.89     78.23 o 
  -4  -5   3     2324.38     2236.91    133.02 o 
  -3  -5   3     5318.79     5214.18    134.57 o 
  -2  -5   3     2421.76     2497.20     53.68 o 
  -1  -5   3    16073.71    16817.76    232.93 o 
   0  -5   3     4307.34     4083.27     61.71 o 
   1  -5   3      275.24      260.89     15.46 o 
   2  -5   3    18236.71    17393.27    212.29 o 
   3  -5   3     4575.22     4368.21     65.85 o 
   4  -5   3     3862.90     3831.22     64.85 o 
   5  -5   3     7056.33     6971.17    115.88 o 
   6  -5   3     1110.52     1078.49     31.15 o 
   7  -5   3     3314.02     3218.73     82.04 o 
   8  -5   3     2807.57     2813.10     78.55 o 
   9  -5   3      175.11      198.49     33.86 o 
  10  -5   3      947.51     1029.65     67.18 o 
  11  -5   3     1207.32     1361.25     81.53 o 
  12  -5   3       28.56        8.15     58.75 o 
  13  -5   3      733.12      606.07     89.09 o 
 -10  -4   3     1214.60     1086.13     68.77 o 
  -9  -4   3      500.66      528.40     50.93 o 
  -8  -4   3      228.98      267.39     45.37 o 
  -7  -4   3     5238.19     4865.83    155.98 o 
  -6  -4   3      273.40      185.45     30.93 o 
  -5  -4   3     2126.48     1958.74     65.95 o 
  -4  -4   3     8453.55     8741.14    172.61 o 
  -3  -4   3     2435.84     2402.77     50.79 o 
  -2  -4   3     7191.35     6939.68    106.55 o 
  -1  -4   3     9590.30     9724.19    139.83 o 
   0  -4   3       66.47       79.28      9.89 o 
   1  -4   3     5111.93     4851.07     81.50 o 
   2  -4   3     5610.41     5096.64     83.17 o 
   3  -4   3     7616.40     7463.22    115.75 o 
   4  -4   3    24752.43    24978.27    309.32 o 
   5  -4   3     2789.39     2702.45     47.22 o 
   6  -4   3      315.09      320.57     18.42 o 
   7  -4   3     5423.47     5403.06    111.62 o 
   8  -4   3      314.18      276.41     42.18 o 
   9  -4   3      538.34      556.41     43.05 o 
  10  -4   3     3202.92     3299.63    108.88 o 
  11  -4   3       67.17       31.91     47.51 o 
  12  -4   3      629.01      631.23     81.58 o 
  13  -4   3      777.42      858.65     99.05 o 
 -10  -3   3     1162.63     1100.97     66.76 o 
  -9  -3   3        6.34        0.00     30.09 o 
  -8  -3   3     1721.71     1675.34     59.87 o 
  -7  -3   3     2200.49     2012.84     79.89 o 
  -6  -3   3     1075.13     1076.02     68.77 o 
  -5  -3   3     7040.78     6873.94    181.58 o 
  -4  -3   3     1948.71     1979.57     49.43 o 
  -3  -3   3     2080.93     2201.96     43.62 o 
  -2  -3   3    12980.77    13002.71    178.13 o 
  -1  -3   3     3338.85     3361.33     55.97 o 
   0  -3   3     2145.06     2061.56     43.67 o 
   1  -3   3     6905.02     6462.40    107.43 o 
   2  -3   3      354.01      310.42     15.31 o 
   3  -3   3    20860.93    20771.71    256.83 o 
   4  -3   3    12377.43    12253.19    145.02 o 
   5  -3   3        6.07        0.00      9.72 o 
   6  -3   3     7812.58     7762.03    150.92 o 
   7  -3   3     4495.35     4444.16     87.61 o 
   8  -3   3      794.02      803.09     36.43 o 
   9  -3   3     1149.99     1253.44     47.37 o 
  10  -3   3     3455.36     3406.50     86.79 o 
  11  -3   3     1159.29     1147.46    110.35 o 
  12  -3   3     1211.43     1255.64    133.79 o 
 -11  -2   3     1157.19     1172.20     71.14 o 
 -10  -2   3      854.18      859.21     59.10 o 
  -9  -2   3      715.35      801.29     42.57 o 
  -8  -2   3     2319.23     2240.46     60.25 o 
  -7  -2   3       12.14       29.78     18.87 o 
  -6  -2   3     5282.64     5172.37    125.00 o 
  -5  -2   3     4207.57     3947.86     77.57 o 
  -4  -2   3        6.81        2.68     10.00 o 
  -3  -2   3     5154.37     5264.61     90.09 o 
  -2  -2   3     4549.43     4352.39     65.64 o 
  -1  -2   3     1453.76     1409.32     30.56 o 
   0  -2   3     1462.46     1474.98     32.48 o 
   1  -2   3      627.54      600.61     19.32 o 
   2  -2   3      926.86      930.18     29.79 o 
   3  -2   3    10748.50    10314.57    136.81 o 
   4  -2   3       21.87       22.12      8.54 o 
   5  -2   3     7605.01     7524.67     85.66 o 
   6  -2   3     8186.81     8337.92    105.67 o 
   7  -2   3      105.78      105.52     19.16 o 
   8  -2   3     3003.88     2974.99     65.09 o 
   9  -2   3     4333.85     4164.26     84.27 o 
  10  -2   3       68.30       21.42     29.38 o 
  11  -2   3     1522.56     1575.34     75.08 o 
  12  -2   3      699.56      751.73     63.65 o 
 -11  -1   3     1114.04     1005.72     84.54 o 
 -10  -1   3        4.17        0.00     31.25 o 
  -9  -1   3     2384.16     2302.74     62.84 o 
  -8  -1   3      803.90      834.50     46.46 o 
  -7  -1   3     1120.55     1129.76     34.25 o 
  -6  -1   3     6602.76     6309.54    102.18 o 
  -5  -1   3     4409.45     4629.65    100.55 o 
  -4  -1   3     4901.10     4948.07    131.99 o 
  -3  -1   3     4144.96     3906.62    104.65 o 
  -2  -1   3      426.45      475.19     40.87 o 
  -1  -1   3     1725.24     1807.25     32.25 o 
   0  -1   3    13833.34    14732.39    194.37 o 
   1  -1   3      129.97      109.42     10.04 o 
   2  -1   3     1435.11     1485.25     33.12 o 
   3  -1   3     8552.48     8378.21    113.70 o 
   4  -1   3      251.25      238.76     11.66 o 
   5  -1   3     3324.97     3319.72     48.53 o 
   6  -1   3     1274.50     1264.87     37.28 o 
   7  -1   3     3113.82     3215.87     71.30 o 
   8  -1   3     2519.45     2640.81     67.25 o 
   9  -1   3     1043.84      995.28     49.60 o 
  10  -1   3     1214.53     1119.45     55.14 o 
  11  -1   3     1729.51     1763.60     80.00 o 
  12  -1   3      107.05       46.17     43.99 o 
 -12   0   3      728.00      755.72     70.16 o 
 -11   0   3      313.86      212.57     43.25 o 
 -10   0   3     2197.09     2302.99     65.37 o 
  -9   0   3     2556.09     2589.13     76.18 o 
  -8   0   3       11.48       30.90     15.55 o 
  -7   0   3     4273.26     4448.93     96.72 o 
  -6   0   3     7670.45     7834.50    140.03 o 
  -5   0   3       17.12       11.45     15.15 o 
  -4   0   3    11253.22    11128.70    206.73 o 
  -3   0   3     4207.30     4049.40    152.54 o 
  -2   0   3     6734.76     6805.56    168.63 o 
  -1   0   3    71752.03    78442.13    904.90 o 
   0   0   3      294.72      291.92     12.75 o 
   1   0   3       55.97       68.59      6.62 o 
   2   0   3     6965.43     7026.21     93.62 o 
   3   0   3      193.44      193.14     11.83 o 
   4   0   3    12368.77    12208.98    127.89 o 
   5   0   3     3990.52     3804.68     51.48 o 
   6   0   3        0.11        0.00     13.87 o 
   7   0   3     4092.95     4164.67     87.53 o 
   8   0   3     2314.30     2254.37     62.70 o 
   9   0   3      243.05      251.73     33.84 o 
  10   0   3     1349.83     1376.08     89.58 o 
  11   0   3      492.43      484.70     52.59 o 
 -12   1   3      333.94      350.06     87.56 o 
 -11   1   3      545.45      595.62     65.33 o 
 -10   1   3     3384.47     3344.15     79.41 o 
  -9   1   3      710.98      679.41     36.20 o 
  -8   1   3     3112.40     3411.77     72.72 o 
  -7   1   3     2455.67     2484.04     66.07 o 
  -6   1   3     6262.74     6533.17    106.12 o 
  -5   1   3    11872.76    12435.49    175.68 o 
  -4   1   3     5974.30     5839.27    119.36 o 
  -3   1   3     1547.65     1680.40    145.16 o 
  -2   1   3    27164.82    28398.53    367.70 o 
  -1   1   3     5279.63     5354.99     76.62 o 
   0   1   3    10292.38    10413.22    141.55 o 
   1   1   3     7889.22     7920.35     88.83 o 
   2   1   3     2811.44     2760.63     47.15 o 
   3   1   3     4209.37     4089.99     50.66 o 
   4   1   3     8778.16     8343.48     92.71 o 
   5   1   3      357.03      381.56     17.25 o 
   6   1   3     2689.41     2741.02     58.29 o 
   7   1   3     4449.37     4297.10     80.53 o 
   8   1   3       53.77       35.02     21.69 o 
   9   1   3     1485.44     1563.20     60.06 o 
  10   1   3     1189.33     1212.07     67.75 o 
  11   1   3        5.08        0.00     37.24 o 
 -12   2   3       19.39        0.00     39.42 o 
 -11   2   3     2475.07     2467.79     85.77 o 
 -10   2   3     2019.64     2162.73     63.43 o 
  -9   2   3       96.68      133.91     27.54 o 
  -8   2   3     3806.16     4111.25     71.93 o 
  -7   2   3      919.72      963.10     41.02 o 
  -6   2   3     2867.56     2911.69     59.41 o 
  -5   2   3    10051.83    10299.76    148.67 o 
  -4   2   3      150.97      116.84      9.73 o 
  -3   2   3       54.60       73.13      7.28 o 
  -2   2   3    42073.72    42478.28    496.86 o 
  -1   2   3    28506.04    29725.51    425.23 o 
   0   2   3     3027.73     2848.23     48.02 o 
   1   2   3     3440.58     3269.20     53.28 o 
   2   2   3      173.48      196.03     13.60 o 
   3   2   3     3358.30     3248.90     46.49 o 
   4   2   3     4312.11     4215.31     55.45 o 
   5   2   3      994.87      954.56     27.11 o 
   6   2   3     5850.31     5694.00     95.70 o 
   7   2   3      805.29      826.69     40.73 o 
   8   2   3      597.65      550.01     39.28 o 
   9   2   3     2003.28     1972.84     89.61 o 
  10   2   3      288.25      215.89     43.53 o 
 -13   3   3       52.88       56.88     47.12 o 
 -12   3   3     1143.29     1321.77     74.99 o 
 -11   3   3     3010.09     3067.50     94.67 o 
 -10   3   3      106.84      104.27     26.04 o 
  -9   3   3     2458.92     2528.32     65.76 o 
  -8   3   3     3872.02     4177.12     68.18 o 
  -7   3   3        2.78        0.00     10.77 o 
  -6   3   3     5969.67     6144.70     77.33 o 
  -5   3   3     3099.45     2951.29     42.86 o 
  -4   3   3      382.24      377.07     21.94 o 
  -3   3   3    15557.21    15090.79    163.11 o 
  -2   3   3       33.04       50.42      8.32 o 
  -1   3   3     1715.70     1649.39     33.29 o 
   0   3   3     2778.79     2537.98     63.76 o 
   1   3   3        9.95        8.59     12.98 o 
   2   3   3    11848.93    12169.51    144.13 o 
   3   3   3     2996.15     2821.48     53.88 o 
   4   3   3      467.13      517.39     29.34 o 
   5   3   3     4689.42     4541.15     68.77 o 
   6   3   3     3683.24     3685.79     73.79 o 
   7   3   3      173.16      155.22     26.04 o 
   8   3   3     1043.15     1112.40     52.09 o 
   9   3   3      546.15      588.13     63.77 o 
  10   3   3      161.30       75.88     42.00 o 
 -13   4   3      167.02       94.41     49.34 o 
 -12   4   3     1516.89     1719.74     90.70 o 
 -11   4   3      606.07      642.72     70.96 o 
 -10   4   3      739.95      842.27     41.53 o 
  -9   4   3     3376.38     3526.07     72.67 o 
  -8   4   3      679.04      667.47     40.61 o 
  -7   4   3     4241.62     4249.93     71.09 o 
  -6   4   3     5361.84     5623.59     94.97 o 
  -5   4   3      233.94      222.95     14.23 o 
  -4   4   3     4229.97     4139.16     68.00 o 
  -3   4   3    13712.08    13709.45    162.12 o 
  -2   4   3       15.48        5.51     10.19 o 
  -1   4   3     8623.57     8176.01    109.77 o 
   0   4   3     5078.02     4695.53     93.53 o 
   1   4   3      751.36      686.84     25.81 o 
   2   4   3     4041.94     4072.17     60.20 o 
   3   4   3     1276.02     1272.36     30.56 o 
   4   4   3     2214.97     2301.95     44.05 o 
   5   4   3     4363.39     4278.53     72.51 o 
   6   4   3      159.52      129.78     24.14 o 
   7   4   3     1723.76     1610.92     69.57 o 
   8   4   3      831.77      723.69     60.95 o 
   9   4   3       10.57        0.00     34.89 o 
 -13   5   3      832.11      886.01     79.64 o 
 -12   5   3      408.99      526.08     64.16 o 
 -11   5   3       62.17       76.34     43.99 o 
 -10   5   3     1678.63     1792.64     59.95 o 
  -9   5   3     1762.29     1890.83     56.47 o 
  -8   5   3     1493.34     1404.35     51.08 o 
  -7   5   3     6558.18     6763.25    110.75 o 
  -6   5   3     1231.77     1225.06     40.67 o 
  -5   5   3      452.43      436.90     19.72 o 
  -4   5   3    12976.48    12561.04    164.82 o 
  -3   5   3      266.61      276.67     16.85 o 
  -2   5   3     5962.03     5628.57     82.73 o 
  -1   5   3    12163.16    12043.45    157.28 o 
   0   5   3      734.12      846.12     27.04 o 
   1   5   3     9565.20     9684.62    119.00 o 
   2   5   3     4300.80     4164.54     63.47 o 
   3   5   3      106.54      160.58     17.58 o 
   4   5   3     2177.69     2213.44     48.58 o 
   5   5   3     2210.99     2231.16     71.86 o 
   6   5   3     1135.74     1083.71     49.31 o 
   7   5   3     1339.59     1425.17     57.27 o 
   8   5   3      419.93      327.60     45.44 o 
 -13   6   3      522.91      551.91     87.85 o 
 -12   6   3       34.99       40.04     59.75 o 
 -11   6   3     1736.94     1708.60    138.38 o 
 -10   6   3     1852.59     1958.02     71.43 o 
  -9   6   3       76.12       30.86     27.82 o 
  -8   6   3     2801.92     2784.15     69.36 o 
  -7   6   3     1213.18     1178.73     47.85 o 
  -6   6   3     1510.64     1497.55     51.73 o 
  -5   6   3     8865.83     8475.06    193.24 o 
  -4   6   3     2618.23     2488.14     57.11 o 
  -3   6   3     2116.31     2031.61     58.19 o 
  -2   6   3    13978.94    13905.94    166.07 o 
  -1   6   3      690.41      695.70     26.46 o 
   0   6   3     4898.53     4949.63     71.28 o 
   1   6   3     8209.21     8604.30    111.14 o 
   2   6   3      293.12      306.23     21.90 o 
   3   6   3     2373.58     2327.92     51.25 o 
   4   6   3     1092.51     1110.03     36.86 o 
   5   6   3      161.54      210.42     31.60 o 
   6   6   3     1890.11     1870.84     64.34 o 
   7   6   3      762.36      849.21     51.10 o 
   8   6   3       60.09       73.68     41.28 o 
 -13   7   3       12.01       41.00     74.32 o 
 -12   7   3       97.58      104.08     67.01 o 
 -11   7   3     1639.08     1578.71    108.01 o 
 -10   7   3       98.78       97.12     37.17 o 
  -9   7   3     1429.87     1519.79     57.70 o 
  -8   7   3     3645.32     3540.80     83.37 o 
  -7   7   3       33.93       35.36     30.43 o 
  -6   7   3     3423.31     3253.39     82.78 o 
  -5   7   3     1785.32     1637.22     65.55 o 
  -4   7   3      119.05      124.35     22.66 o 
  -3   7   3     8271.86     7927.45    119.76 o 
  -2   7   3     5066.82     4837.06     74.63 o 
  -1   7   3     2413.77     2460.34     46.35 o 
   0   7   3     6031.07     6147.68     86.97 o 
   1   7   3     1824.40     1836.72     44.74 o 
   2   7   3     1050.12     1010.58     35.91 o 
   3   7   3     1817.24     1810.54     47.82 o 
   4   7   3      254.41      251.42     27.53 o 
   5   7   3      791.41      704.37     44.85 o 
   6   7   3     1482.81     1460.03    109.14 o 
   7   7   3      106.60      124.36     37.72 o 
 -13   8   3        2.07       34.64    110.24 o 
 -12   8   3      926.27      932.27    108.05 o 
 -11   8   3      576.05      635.47     89.41 o 
 -10   8   3      735.45      734.75     56.23 o 
  -9   8   3     1554.38     1545.59     98.26 o 
  -8   8   3     1090.85     1076.49     63.99 o 
  -7   8   3     1152.87     1210.40     64.30 o 
  -6   8   3     1188.77     1192.55     94.98 o 
  -5   8   3       38.86       19.51     28.41 o 
  -4   8   3     1601.97     1535.43     69.61 o 
  -3   8   3     3905.37     3947.95     84.88 o 
  -2   8   3       22.62       20.34     18.03 o 
  -1   8   3     5168.82     5245.30    103.11 o 
   0   8   3     3921.62     3990.78     87.03 o 
   1   8   3       12.98        0.00     21.39 o 
   2   8   3     1820.17     1908.16     53.66 o 
   3   8   3      819.11      815.56     91.58 o 
   4   8   3      125.40       82.65     27.98 o 
   5   8   3     1593.99     1568.20     76.96 o 
   6   8   3      683.32      604.42     60.30 o 
 -12   9   3      892.79     1050.86    116.75 o 
 -11   9   3        4.53       50.49     80.58 o 
 -10   9   3      996.05      954.70    212.09 o 
  -9   9   3      907.83      913.97    108.61 o 
  -8   9   3      296.86      273.11     46.66 o 
  -7   9   3     2205.12     2200.30     87.83 o 
  -6   9   3      782.27      772.90     76.06 o 
  -5   9   3      553.69      490.69     36.03 o 
  -4   9   3     1132.94     1116.91     50.20 o 
  -3   9   3      781.59      828.35     36.94 o 
  -2   9   3      607.05      595.33     37.57 o 
  -1   9   3     2394.91     2434.41     67.68 o 
   0   9   3       98.05       67.29     26.70 o 
   1   9   3     1603.28     1632.92     57.77 o 
   2   9   3     2032.02     2008.17     78.93 o 
   3   9   3       49.56       52.56     39.07 o 
   4   9   3      582.33      592.83     64.50 o 
   5   9   3      706.40      582.16    114.55 o 
 -12  10   3      157.77      219.47     85.85 o 
 -11  10   3      548.56      637.59     98.56 o 
 -10  10   3     1260.64     1388.31    117.11 o 
  -9  10   3      120.70      132.80     47.55 o 
  -8  10   3      947.76     1005.64     70.49 o 
  -7  10   3     1910.34     1829.47    114.31 o 
  -6  10   3       18.37       23.99     36.61 o 
  -5  10   3     1506.85     1523.10     59.96 o 
  -4  10   3      754.78      816.70     43.11 o 
  -3  10   3        3.31       15.13     31.61 o 
  -2  10   3     1716.45     1803.35     60.87 o 
  -1  10   3      407.10      464.70     38.09 o 
   0  10   3      446.39      430.93     38.56 o 
   1  10   3     1956.46     2202.96     70.25 o 
   2  10   3      420.04      435.63     65.01 o 
   3  10   3      205.18      183.65     42.94 o 
 -11  11   3      376.14      502.43     94.80 o 
 -10  11   3      506.23      521.48     92.43 o 
  -9  11   3      354.47      265.61     77.20 o 
  -8  11   3     1361.97     1300.40     81.11 o 
  -7  11   3      775.85      680.28     63.87 o 
  -6  11   3     1165.10     1300.14     78.26 o 
  -5  11   3     2168.00     2337.92     87.69 o 
  -4  11   3       87.41      153.20     52.69 o 
  -3  11   3      551.85      540.92     52.02 o 
  -2  11   3      399.64      457.15     40.50 o 
  -1  11   3       21.58        0.00     31.55 o 
   0  11   3     1649.78     1698.13     69.27 o 
   1  11   3      615.96      658.27     85.77 o 
   2  11   3       59.29        0.00     41.42 o 
 -10  12   3        0.81        3.83     69.61 o 
  -9  12   3      830.39      816.37    101.15 o 
  -8  12   3      993.75     1026.55    102.49 o 
  -7  12   3       94.62       92.70     52.30 o 
  -6  12   3     1705.61     1691.88    103.05 o 
  -5  12   3      496.04      462.47     55.56 o 
  -4  12   3      148.48      204.81     39.27 o 
  -3  12   3      963.11      928.50     79.07 o 
  -2  12   3        5.24        0.00     62.82 o 
  -1  12   3      235.39      289.53     62.10 o 
   0  12   3      894.81     1002.17     83.70 o 
  -9  13   3      586.07      915.10    149.91 o 
  -8  13   3       32.20       74.08     91.96 o 
  -7  13   3      581.77      574.49    131.71 o 
  -6  13   3      551.83      548.62     67.64 o 
  -5  13   3       59.07       89.80     66.97 o 
  -4  13   3     1219.24     1345.46     73.54 o 
  -3  13   3      232.96      233.68     50.29 o 
  -2  13   3        1.69       14.67     41.34 o 
   3 -14   4      548.28      600.77     50.78 o 
   4 -14   4       71.34       31.79     36.90 o 
   5 -14   4      501.76      555.92     50.46 o 
   6 -14   4      419.57      354.59     46.31 o 
   7 -14   4        3.96        0.00     38.97 o 
   8 -14   4      471.40      483.16     50.05 o 
   0 -13   4      279.36      211.37    110.68 o 
   1 -13   4       65.43       93.83     39.08 o 
   2 -13   4      811.37      774.04     50.71 o 
   3 -13   4      246.96      208.81     38.46 o 
   4 -13   4       98.48       87.78     35.84 o 
   5 -13   4      820.51      948.52     65.09 o 
   6 -13   4       87.16       99.81     36.17 o 
   7 -13   4      415.96      321.70     45.78 o 
   8 -13   4      702.57      770.31     69.85 o 
   9 -13   4        2.71        0.00     74.00 o 
  10 -13   4      347.60      307.64     51.13 o 
  -2 -12   4      224.62      217.89     70.89 o 
  -1 -12   4      584.35      562.94     85.66 o 
   0 -12   4        1.79       12.56     91.56 o 
   1 -12   4     1222.98     1297.99     63.79 o 
   2 -12   4      936.25      972.30     52.37 o 
   3 -12   4        9.82       16.88     31.04 o 
   4 -12   4      593.16      627.82     68.95 o 
   5 -12   4      487.43      500.11     42.75 o 
   6 -12   4       58.86        0.00     32.87 o 
   7 -12   4      776.37      816.38     54.70 o 
   8 -12   4      306.48      343.45     43.09 o 
   9 -12   4      344.48      309.29     86.53 o 
  10 -12   4      707.45      602.10    119.14 o 
  11 -12   4      129.85      167.37    110.04 o 
  -3 -11   4      127.59      169.83     62.68 o 
  -2 -11   4     1434.45     1467.33    110.64 o 
  -1 -11   4      375.73      277.19     91.11 o 
   0 -11   4      596.54      602.12     43.43 o 
   1 -11   4     1815.77     2023.68    115.72 o 
   2 -11   4      117.23      155.34     32.23 o 
   3 -11   4      937.39      979.30     55.19 o 
   4 -11   4     1931.64     2085.27     67.79 o 
   5 -11   4      438.83      410.24     38.30 o 
   6 -11   4      164.50      130.45     32.94 o 
   7 -11   4     1290.38     1286.50     79.42 o 
   8 -11   4      178.29      223.70     49.91 o 
   9 -11   4      994.25      937.65     64.59 o 
  10 -11   4      570.26      586.12    173.70 o 
  11 -11   4       72.02       80.16    209.94 o 
  -5 -10   4      798.71      621.13    109.24 o 
  -4 -10   4        4.81       29.47     57.71 o 
  -3 -10   4     1580.42     1618.96    119.66 o 
  -2 -10   4     1396.66     1415.52     80.71 o 
  -1 -10   4      141.77      119.87     51.32 o 
   0 -10   4     1312.93     1362.22     51.66 o 
   1 -10   4      933.67      975.63     83.00 o 
   2 -10   4     1465.13     1336.28     55.60 o 
   3 -10   4     1907.09     1937.37     60.08 o 
   4 -10   4     1590.62     1617.25     65.92 o 
   5 -10   4      405.32      301.48     34.21 o 
   6 -10   4     2219.42     2297.40     68.22 o 
   7 -10   4      693.00      805.46     73.23 o 
   8 -10   4      527.82      418.76     68.01 o 
   9 -10   4     1415.58     1399.19     61.32 o 
  10 -10   4        2.92       34.72     49.23 o 
  11 -10   4     1046.08      946.09    205.35 o 
  12 -10   4      239.50      189.12     86.15 o 
  -6  -9   4      832.32      673.95     88.89 o 
  -5  -9   4      108.99       87.40     64.42 o 
  -4  -9   4      659.03      610.93     77.14 o 
  -3  -9   4     2442.35     2363.23     94.27 o 
  -2  -9   4       28.75        0.00     32.32 o 
  -1  -9   4     1937.62     2058.28    120.15 o 
   0  -9   4     3319.65     3372.38     77.95 o 
   1  -9   4      132.83       79.50     22.19 o 
   2  -9   4     2141.76     2195.17     54.87 o 
   3  -9   4      602.42      641.02     33.86 o 
   4  -9   4       66.09       26.62     23.32 o 
   5  -9   4     3624.87     3629.85     83.40 o 
   6  -9   4     1736.14     1646.43     59.63 o 
   7  -9   4      186.52      184.95     33.98 o 
   8  -9   4     1866.06     2015.35     69.26 o 
   9  -9   4      353.79      327.36     36.81 o 
  10  -9   4      486.05      518.14    116.20 o 
  11  -9   4      929.94      752.91     99.35 o 
  12  -9   4        1.18       65.41    122.05 o 
  -7  -8   4      818.23      810.18     92.08 o 
  -6  -8   4      791.57      768.06    109.40 o 
  -5  -8   4      135.43       62.09     48.75 o 
  -4  -8   4     2530.62     2442.39    135.45 o 
  -3  -8   4      696.80      761.96     56.09 o 
  -2  -8   4      371.60      408.84     45.21 o 
  -1  -8   4     3866.17     3912.42    221.66 o 
   0  -8   4     1396.87     1299.73     43.99 o 
   1  -8   4     2946.34     2967.61     61.99 o 
   2  -8   4     3947.62     4046.56     75.11 o 
   3  -8   4      215.31      210.16     20.50 o 
   4  -8   4     3092.14     2833.90     56.59 o 
   5  -8   4     4488.12     4371.39     81.86 o 
   6  -8   4        3.80        0.00     18.70 o 
   7  -8   4     1619.90     1645.67     57.72 o 
   8  -8   4      738.72      679.11     43.90 o 
   9  -8   4      116.52       51.59     40.39 o 
  10  -8   4     1348.72     1369.46     82.18 o 
  11  -8   4      296.98      250.12     57.23 o 
  12  -8   4      247.63      406.63    136.54 o 
  -8  -7   4      579.07      555.39     83.30 o 
  -7  -7   4     1108.14     1112.28    123.41 o 
  -6  -7   4      137.90       78.10     47.72 o 
  -5  -7   4     1025.34     1069.71     64.87 o 
  -4  -7   4     3655.83     3692.09    146.83 o 
  -3  -7   4       35.66        0.00     35.39 o 
  -2  -7   4     2511.36     2621.85     94.03 o 
  -1  -7   4     3353.52     3454.90    117.79 o 
   0  -7   4      126.62      235.41     34.25 o 
   1  -7   4     6214.64     6159.71     97.29 o 
   2  -7   4     2361.78     2318.62     46.43 o 
   3  -7   4     2407.28     2410.48     71.54 o 
   4  -7   4     8366.32     8201.71    115.11 o 
   5  -7   4     1148.28     1114.82     43.34 o 
   6  -7   4      730.38      799.89     34.64 o 
   7  -7   4     2133.55     2140.29     53.14 o 
   8  -7   4        7.25        0.00     21.16 o 
   9  -7   4     1501.85     1561.11     69.41 o 
  10  -7   4     1071.72     1079.34     73.21 o 
  11  -7   4        2.91        8.13     43.24 o 
  12  -7   4      744.07      791.84    102.21 o 
  13  -7   4      415.07      474.38    175.41 o 
  -8  -6   4     1213.92     1127.07     96.19 o 
  -7  -6   4      539.94      473.04     79.03 o 
  -6  -6   4      583.74      611.80     83.17 o 
  -5  -6   4     5819.85     5869.08    208.09 o 
  -4  -6   4       26.87        3.74     23.90 o 
  -3  -6   4     1101.47     1092.40     54.18 o 
  -2  -6   4     8831.68     8770.79    183.04 o 
  -1  -6   4      539.05      466.63     36.83 o 
   0  -6   4     2480.74     2346.24     44.80 o 
   1  -6   4     5583.23     5612.71     88.75 o 
   2  -6   4       46.86       41.06     11.67 o 
   3  -6   4     5871.24     5504.90     81.39 o 
   4  -6   4     2285.82     2172.42     52.19 o 
   5  -6   4      208.71      219.68     19.40 o 
   6  -6   4     5347.65     4992.84     85.85 o 
   7  -6   4     2237.54     2146.98     69.53 o 
   8  -6   4      655.88      610.44     32.61 o 
   9  -6   4     2318.90     2330.16     79.85 o 
  10  -6   4      659.81      600.36     59.60 o 
  11  -6   4      520.75      611.98     69.59 o 
  12  -6   4      810.66      954.84     98.79 o 
  13  -6   4        1.15        2.28     66.67 o 
  -9  -5   4     1043.56     1045.02     68.25 o 
  -8  -5   4      739.93      714.83     78.68 o 
  -7  -5   4      243.04      118.14     35.32 o 
  -6  -5   4     4889.93     5018.96    129.66 o 
  -5  -5   4     2182.54     2095.04     73.42 o 
  -4  -5   4      215.68      203.74     29.57 o 
  -3  -5   4     4118.90     3929.06    100.26 o 
  -2  -5   4      629.06      618.71     26.94 o 
  -1  -5   4    10494.70    11050.01    161.76 o 
   0  -5   4     7663.16     7493.89    100.72 o 
   1  -5   4     6398.47     6599.84     91.53 o 
   2  -5   4     5499.50     5330.32     78.55 o 
   3  -5   4     7384.52     7032.84     98.86 o 
   4  -5   4        7.86       12.10     12.57 o 
   5  -5   4     1908.59     1780.58     45.14 o 
   6  -5   4     4232.35     4165.16     68.52 o 
   7  -5   4       69.22       73.87     25.88 o 
   8  -5   4     7613.85     7454.11    150.24 o 
   9  -5   4     3362.37     3144.35    147.01 o 
  10  -5   4      104.47      185.81     42.99 o 
  11  -5   4     1114.16     1150.89    122.86 o 
  12  -5   4      296.32      281.51     72.49 o 
 -10  -4   4      545.20      498.58     54.63 o 
  -9  -4   4     1202.00     1189.23     72.39 o 
  -8  -4   4        3.44        0.00     38.67 o 
  -7  -4   4     2168.10     2061.85     75.66 o 
  -6  -4   4     2910.50     2778.94    128.84 o 
  -5  -4   4       33.37       13.29     20.74 o 
  -4  -4   4     3323.06     3308.07     73.92 o 
  -3  -4   4     2874.35     2792.74    106.06 o 
  -2  -4   4      296.89      300.42     24.25 o 
  -1  -4   4     7191.67     7139.36    108.08 o 
   0  -4   4     4123.37     4112.79     59.85 o 
   1  -4   4     1935.66     1965.76     36.66 o 
   2  -4   4     7929.08     7397.76    100.16 o 
   3  -4   4     1292.86     1158.65     29.51 o 
   4  -4   4     8695.88     8685.22    135.67 o 
   5  -4   4     4013.27     3695.55     73.13 o 
   6  -4   4     1344.88     1436.22     38.53 o 
   7  -4   4     3671.80     3634.32     69.81 o 
   8  -4   4     7083.76     7080.42    162.50 o 
   9  -4   4        0.50        0.00     27.81 o 
  10  -4   4     4249.44     4294.39    128.18 o 
  11  -4   4     1139.63     1411.00    103.10 o 
  12  -4   4       85.33       74.35     62.52 o 
 -10  -3   4     1494.35     1424.20     74.11 o 
  -9  -3   4      683.49      738.96     54.14 o 
  -8  -3   4      242.15      276.18     32.66 o 
  -7  -3   4     2385.51     2217.40     87.29 o 
  -6  -3   4       12.62        7.16     19.92 o 
  -5  -3   4     1786.35     1824.08     86.60 o 
  -4  -3   4     4749.90     4750.85    101.77 o 
  -3  -3   4     1639.79     1656.96     42.38 o 
  -2  -3   4     1886.13     1866.57     38.03 o 
  -1  -3   4     5887.46     5627.49     96.43 o 
   0  -3   4      375.41      401.86     17.74 o 
   1  -3   4     2273.24     2233.68     49.03 o 
   2  -3   4     1482.65     1357.07     32.76 o 
   3  -3   4     4549.62     4784.51    105.54 o 
   4  -3   4    15181.78    15229.98    178.44 o 
   5  -3   4     7706.93     7736.22    146.24 o 
   6  -3   4      161.45      191.33     16.35 o 
   7  -3   4     2946.40     2903.81     58.40 o 
   8  -3   4      336.21      345.11     32.99 o 
   9  -3   4     1800.46     1877.03     62.31 o 
  10  -3   4     4965.77     4865.24    140.44 o 
  11  -3   4        3.22        0.00     46.79 o 
  12  -3   4     1198.10     1129.62     86.26 o 
 -11  -2   4      786.31      775.42     63.26 o 
 -10  -2   4     2399.36     2362.71     84.91 o 
  -9  -2   4       23.78        4.17     22.42 o 
  -8  -2   4     1402.54     1493.45     49.78 o 
  -7  -2   4     1209.55     1215.77     47.72 o 
  -6  -2   4       73.10       61.42     15.43 o 
  -5  -2   4     5424.47     5530.77    118.01 o 
  -4  -2   4     1634.09     1539.95     42.25 o 
  -3  -2   4     2733.82     2649.14     65.02 o 
  -2  -2   4     8621.69     8485.72    133.72 o 
  -1  -2   4     6568.67     6563.56    104.86 o 
   0  -2   4      193.90      219.92     15.62 o 
   1  -2   4     6592.77     6343.18    122.19 o 
   2  -2   4      243.85      254.52     14.89 o 
   3  -2   4    14383.81    14966.46    164.24 o 
   4  -2   4     4227.23     4117.11     52.54 o 
   5  -2   4      496.58      537.33     20.08 o 
   6  -2   4     4591.90     4349.97     65.34 o 
   7  -2   4     2972.95     2989.22     62.71 o 
   8  -2   4       28.81       30.01     20.92 o 
   9  -2   4     4281.84     4273.47     87.02 o 
  10  -2   4      747.45      648.39     47.16 o 
  11  -2   4      411.57      375.90     49.79 o 
  12  -2   4     1062.85     1053.13     71.60 o 
 -11  -1   4     1848.13     1919.27     93.00 o 
 -10  -1   4     1121.38     1052.55     61.34 o 
  -9  -1   4      938.74      942.01     42.29 o 
  -8  -1   4     3001.54     3008.42    107.37 o 
  -7  -1   4      787.49      905.88     45.18 o 
  -6  -1   4     3674.72     3600.31     96.92 o 
  -5  -1   4     8007.11     7939.27    200.30 o 
  -4  -1   4       43.35       48.54     21.95 o 
  -3  -1   4     5442.68     5589.20    168.91 o 
  -2  -1   4     2445.69     2439.46     67.01 o 
  -1  -1   4     1525.83     1531.19     32.51 o 
   0  -1   4    13927.89    14149.45    189.75 o 
   1  -1   4     1112.59     1178.26     26.45 o 
   2  -1   4     2303.88     2259.20     35.19 o 
   3  -1   4     5989.64     5985.59     72.51 o 
   4  -1   4     1429.98     1460.27     24.20 o 
   5  -1   4     8071.22     7820.22     86.20 o 
   6  -1   4     3013.41     2909.99     49.68 o 
   7  -1   4      281.86      260.64     25.57 o 
   8  -1   4      475.86      446.03     31.59 o 
   9  -1   4     4086.79     3985.91     84.28 o 
  10  -1   4       83.27       33.81     30.99 o 
  11  -1   4     1239.96     1185.43     70.41 o 
  12  -1   4      637.43      657.84     63.87 o 
 -12   0   4      864.96      790.85     64.89 o 
 -11   0   4     1510.71     1370.84     72.60 o 
 -10   0   4      172.57      161.24     37.96 o 
  -9   0   4     3429.45     3378.13    101.72 o 
  -8   0   4     2118.88     2140.48     66.99 o 
  -7   0   4      965.86      938.67     43.61 o 
  -6   0   4     7886.01     7902.89    141.57 o 
  -5   0   4     3901.68     3933.56     94.29 o 
  -4   0   4     3966.02     4160.57    107.75 o 
  -3   0   4     4866.67     5197.91    186.79 o 
  -2   0   4     7047.06     7523.77    138.60 o 
  -1   0   4      276.16      433.25     39.97 o 
   0   0   4    41235.58    44524.18    633.21 o 
   1   0   4       71.31       54.27      8.61 o 
   2   0   4     3431.88     3263.24     42.89 o 
   3   0   4     6620.23     6473.97     72.95 o 
   4   0   4      166.29      186.06     12.73 o 
   5   0   4     7147.86     7034.35     83.71 o 
   6   0   4      668.21      663.42     48.22 o 
   7   0   4     1105.09     1080.53     43.50 o 
   8   0   4     3219.60     3266.91     78.36 o 
   9   0   4      964.98      894.33     54.61 o 
  10   0   4      491.87      584.98     52.23 o 
  11   0   4      963.21     1006.00     67.67 o 
 -12   1   4      805.60      939.20     70.45 o 
 -11   1   4        0.78        0.00     42.65 o 
 -10   1   4     2797.13     2863.65     87.14 o 
  -9   1   4     3653.03     3732.26     95.51 o 
  -8   1   4      282.19      294.38     32.64 o 
  -7   1   4     5891.04     6075.09    105.36 o 
  -6   1   4     7085.80     7661.45    121.30 o 
  -5   1   4       24.51       24.40     12.78 o 
  -4   1   4    10395.21    10771.77    246.32 o 
  -3   1   4      118.47      196.93     18.06 o 
  -2   1   4     9085.66     9446.53    118.17 o 
  -1   1   4     3022.43     3101.22     83.99 o 
   0   1   4     7675.70     8034.76    128.87 o 
   1   1   4      263.71      234.91     12.13 o 
   2   1   4     5085.69     4957.84     68.60 o 
   3   1   4     1136.00     1061.89     22.77 o 
   4   1   4    14913.05    15202.27    157.86 o 
   5   1   4     7992.72     7708.97    101.34 o 
   6   1   4       19.93       14.99     13.36 o 
   7   1   4     3216.63     3125.18     63.12 o 
   8   1   4     1437.45     1512.89     51.34 o 
   9   1   4        3.45        0.00     25.50 o 
  10   1   4     1331.17     1346.39     81.02 o 
  11   1   4      460.89      411.01     54.90 o 
 -12   2   4      169.50      115.15     45.72 o 
 -11   2   4      714.28      796.22     70.09 o 
 -10   2   4     2697.67     2715.23     88.58 o 
  -9   2   4      379.91      382.76     45.42 o 
  -8   2   4     3269.36     3215.44     81.28 o 
  -7   2   4     4443.93     4563.79     85.72 o 
  -6   2   4      204.55      208.61     20.58 o 
  -5   2   4     7343.36     7763.73    117.65 o 
  -4   2   4     6125.42     6351.90     98.39 o 
  -3   2   4      613.91      699.08     26.42 o 
  -2   2   4    21702.05    22146.39    268.60 o 
  -1   2   4     5265.10     5051.75     79.86 o 
   0   2   4      316.08      303.94     15.72 o 
   1   2   4     7229.53     6925.34     87.72 o 
   2   2   4     4079.07     4047.13     62.32 o 
   3   2   4     1457.10     1393.57     31.39 o 
   4   2   4     9406.52     9571.06     96.11 o 
   5   2   4      373.81      355.62     19.99 o 
   6   2   4     3661.97     3625.79     61.12 o 
   7   2   4     3113.02     3177.21     70.52 o 
   8   2   4        0.63        0.00     24.20 o 
   9   2   4     1334.90     1421.81     67.71 o 
  10   2   4      815.61      835.67     60.75 o 
 -12   3   4       53.60       20.25     41.81 o 
 -11   3   4     1682.08     1820.09     76.11 o 
 -10   3   4      950.42     1079.47     60.86 o 
  -9   3   4      405.03      395.01     35.45 o 
  -8   3   4     1929.35     2086.48     57.64 o 
  -7   3   4      324.56      299.18     23.04 o 
  -6   3   4     2433.77     2611.21     41.48 o 
  -5   3   4     9079.27     9486.52    137.71 o 
  -4   3   4     2653.03     2824.94     48.08 o 
  -3   3   4     9527.18     9902.68    119.92 o 
  -2   3   4     6774.76     6589.27     83.73 o 
  -1   3   4       28.01       23.17      8.34 o 
   0   3   4    11284.04    10924.74    130.10 o 
   1   3   4    10222.25    10055.97    129.37 o 
   2   3   4       54.36       35.72      9.70 o 
   3   3   4     8125.94     8362.34    106.02 o 
   4   3   4     3574.69     3644.02     57.87 o 
   5   3   4      853.54      847.91     28.40 o 
   6   3   4     3201.84     3107.92     62.96 o 
   7   3   4      363.31      392.98     32.84 o 
   8   3   4     1047.68     1072.13     52.29 o 
   9   3   4     1463.84     1322.80     68.33 o 
  10   3   4      132.09      150.81     44.25 o 
 -13   4   4        8.57       32.13     47.41 o 
 -12   4   4      724.26      757.12     74.66 o 
 -11   4   4     1733.88     1911.03     76.81 o 
 -10   4   4        2.99        0.00     24.17 o 
  -9   4   4     1432.65     1510.41     47.15 o 
  -8   4   4     2005.67     2086.65     49.79 o 
  -7   4   4      592.20      590.17     31.22 o 
  -6   4   4     4884.30     5033.64     67.60 o 
  -5   4   4      451.23      414.14     19.87 o 
  -4   4   4      927.90      883.12     24.67 o 
  -3   4   4    19487.17    20062.06    270.59 o 
  -2   4   4     1744.41     1647.72     29.46 o 
  -1   4   4     8008.25     7836.02    107.12 o 
   0   4   4    11506.52    11200.28    142.41 o 
   1   4   4       30.67        6.55     11.42 o 
   2   4   4     3410.22     3353.75     49.45 o 
   3   4   4     6616.15     6870.95     99.44 o 
   4   4   4      322.44      330.61     20.19 o 
   5   4   4     1474.68     1522.09     41.33 o 
   6   4   4     1986.52     1939.91     54.91 o 
   7   4   4      284.20      262.82     31.60 o 
   8   4   4     1335.41     1311.17     65.81 o 
   9   4   4      429.09      418.59     50.82 o 
 -13   5   4      100.80      130.88     61.74 o 
 -12   5   4     1476.53     1499.10     87.34 o 
 -11   5   4      408.09      417.07     56.31 o 
 -10   5   4     1184.87     1281.18     70.86 o 
  -9   5   4     1473.43     1493.47     51.21 o 
  -8   5   4       11.84        0.00     18.19 o 
  -7   5   4     5059.65     5215.43     85.63 o 
  -6   5   4     5394.69     5438.56     79.02 o 
  -5   5   4       48.74       42.81     13.79 o 
  -4   5   4     4449.49     4273.26     80.31 o 
  -3   5   4     4022.22     3922.19     65.77 o 
  -2   5   4      569.77      518.44     22.54 o 
  -1   5   4     9745.13     9594.48    117.33 o 
   0   5   4     3260.32     3194.53     56.09 o 
   1   5   4     1606.57     1537.09     41.01 o 
   2   5   4     3734.04     3654.00     60.67 o 
   3   5   4     1424.31     1424.83     38.62 o 
   4   5   4      564.90      532.96     25.78 o 
   5   5   4     2264.79     2252.29     52.30 o 
   6   5   4      263.31      267.45     31.35 o 
   7   5   4      569.93      557.14     43.43 o 
   8   5   4     1192.61     1117.95     63.18 o 
 -13   6   4      505.30      553.34    121.17 o 
 -12   6   4      673.57      811.03     90.78 o 
 -11   6   4      358.88      388.30     71.72 o 
 -10   6   4     3394.52     3562.87     95.99 o 
  -9   6   4     1071.89     1125.17     49.45 o 
  -8   6   4     1401.23     1336.39     49.90 o 
  -7   6   4     2621.47     2663.64     63.31 o 
  -6   6   4      248.19      213.98     42.95 o 
  -5   6   4     2772.33     2557.57     83.01 o 
  -4   6   4     4142.83     3971.30    102.54 o 
  -3   6   4       82.44       39.33     19.78 o 
  -2   6   4     6074.00     5933.25     82.30 o 
  -1   6   4     9548.38     9438.01    127.72 o 
   0   6   4       88.38       81.24     16.80 o 
   1   6   4     3764.87     3874.30     76.66 o 
   2   6   4     3251.32     3349.71     62.71 o 
   3   6   4       15.17        0.00     15.58 o 
   4   6   4     2595.89     2604.29     56.85 o 
   5   6   4     2066.46     2016.30     51.28 o 
   6   6   4      360.66      307.13     43.04 o 
   7   6   4     1202.85     1365.76     65.91 o 
 -13   7   4      124.85      237.48    120.37 o 
 -12   7   4        3.21       13.10     66.01 o 
 -11   7   4     1960.48     1920.00    131.08 o 
 -10   7   4     1373.00     1491.33     70.17 o 
  -9   7   4       49.05       24.88     30.91 o 
  -8   7   4     3018.11     2954.96     86.14 o 
  -7   7   4      777.60      788.14     53.37 o 
  -6   7   4      928.40      889.53     53.02 o 
  -5   7   4     3797.94     3717.61    104.19 o 
  -4   7   4      622.62      569.55     43.07 o 
  -3   7   4     1321.19     1294.39     38.99 o 
  -2   7   4     4867.55     4754.45     83.57 o 
  -1   7   4     1202.02     1206.54     49.68 o 
   0   7   4     1817.10     1767.39     48.94 o 
   1   7   4     4412.70     4523.47     93.89 o 
   2   7   4      177.68      145.42     26.15 o 
   3   7   4     2077.83     1994.47     65.90 o 
   4   7   4     3293.38     3154.19     78.69 o 
   5   7   4       55.02       71.02     27.34 o 
   6   7   4     1103.44     1205.11    135.22 o 
 -12   8   4      199.55      280.34     82.05 o 
 -11   8   4      776.20      780.03     96.52 o 
 -10   8   4       11.04        4.18     50.17 o 
  -9   8   4     1876.52     1810.96     83.27 o 
  -8   8   4     2572.52     2502.30    143.15 o 
  -7   8   4        3.97        0.00     31.25 o 
  -6   8   4     1806.13     1699.51     78.72 o 
  -5   8   4     1564.29     1526.29     67.99 o 
  -4   8   4      187.80      119.87     26.23 o 
  -3   8   4     1732.85     1823.11     48.50 o 
  -2   8   4      730.33      773.29     41.43 o 
  -1   8   4      396.21      361.96     31.25 o 
   0   8   4     3627.77     3782.20     85.86 o 
   1   8   4      754.03      691.02     39.87 o 
   2   8   4      274.15      272.49     55.22 o 
   3   8   4     2458.78     2334.10     75.22 o 
   4   8   4      192.77      196.55     35.07 o 
   5   8   4      895.22      794.25     50.80 o 
 -12   9   4      388.82      282.51     86.06 o 
 -11   9   4      296.34      397.63     86.98 o 
 -10   9   4       13.46        0.00     60.66 o 
  -9   9   4     1227.07     1246.85    115.07 o 
  -8   9   4      261.80      208.36     45.14 o 
  -7   9   4     1616.79     1455.77     78.16 o 
  -6   9   4     3463.35     3462.43    110.07 o 
  -5   9   4      265.08      243.89     47.72 o 
  -4   9   4     1301.40     1279.34     66.42 o 
  -3   9   4     1085.95     1042.46     40.98 o 
  -2   9   4       42.68        0.00     23.68 o 
  -1   9   4     1279.90     1291.56     51.36 o 
   0   9   4      750.20      778.95     51.82 o 
   1   9   4      160.26      131.11     30.48 o 
   2   9   4     1195.01     1136.78     73.39 o 
   3   9   4      719.37      703.47     51.47 o 
   4   9   4      257.43      254.02     44.63 o 
 -12  10   4      615.08      718.11    104.51 o 
 -11  10   4        6.67        1.97     71.92 o 
 -10  10   4      276.87      365.50     83.21 o 
  -9  10   4     1112.76     1210.06    105.04 o 
  -8  10   4       63.53       50.23     57.64 o 
  -7  10   4     2375.34     2561.49    100.03 o 
  -6  10   4      790.68      707.62     58.79 o 
  -5  10   4       91.10       66.11     36.65 o 
  -4  10   4     3338.92     3423.22     89.19 o 
  -3  10   4      224.92      215.50     31.88 o 
  -2  10   4      175.49      201.26     36.64 o 
  -1  10   4     1054.16     1025.63    139.54 o 
   0  10   4       11.05        0.00     40.63 o 
   1  10   4      712.00      699.44     58.91 o 
   2  10   4      815.07      837.08    118.79 o 
   3  10   4        0.70        0.00     39.14 o 
 -11  11   4      240.16      107.20    101.94 o 
 -10  11   4      770.25      795.05    139.53 o 
  -9  11   4      208.12      138.57     88.45 o 
  -8  11   4      515.73      413.01    111.20 o 
  -7  11   4     1143.62     1103.04     91.43 o 
  -6  11   4       12.10        9.31     48.38 o 
  -5  11   4     1137.70     1315.93    138.89 o 
  -4  11   4      848.23      815.26     71.87 o 
  -3  11   4       62.30       48.12     38.94 o 
  -2  11   4      850.37      890.11     55.78 o 
  -1  11   4      929.70     1057.70     76.98 o 
   0  11   4      258.28      279.93     43.76 o 
   1  11   4      604.28      783.76     60.53 o 
   2  11   4      107.07       81.71     42.30 o 
 -10  12   4      169.28      298.62    109.44 o 
  -9  12   4      162.00      129.95    100.90 o 
  -8  12   4     1042.42     1004.75    144.24 o 
  -7  12   4       72.66       52.13     89.88 o 
  -6  12   4      140.07      119.18     99.70 o 
  -5  12   4     1289.39     1403.80    137.58 o 
  -4  12   4      101.18      113.76     37.47 o 
  -3  12   4      430.59      530.94     51.15 o 
  -2  12   4      319.29      383.87     61.49 o 
  -1  12   4        3.04        0.00     38.12 o 
   0  12   4      895.41      935.70    106.45 o 
  -8  13   4      174.03      214.25    109.12 o 
  -7  13   4       35.07      150.15    103.85 o 
  -6  13   4      605.92      659.43    143.84 o 
  -5  13   4      383.25      265.54    112.83 o 
  -4  13   4      198.71      213.44     62.03 o 
  -3  13   4      416.09      551.76     58.22 o 
   3 -14   5      677.39      855.83     69.92 o 
   4 -14   5      433.09      476.69     49.94 o 
   5 -14   5       34.24       22.00     37.68 o 
   6 -14   5      468.75      536.83     71.67 o 
   7 -14   5       74.39      145.32     41.56 o 
   0 -13   5      471.26      544.51     90.58 o 
   1 -13   5       31.41        0.00     64.96 o 
   2 -13   5      491.98      446.24     53.13 o 
   3 -13   5      639.22      669.00     83.57 o 
   4 -13   5      109.57      158.55     42.42 o 
   5 -13   5      583.07      617.47     52.77 o 
   6 -13   5      540.41      497.58     46.89 o 
   7 -13   5        1.62        0.00     33.51 o 
   8 -13   5      334.51      437.72     47.44 o 
   9 -13   5      177.93      179.04     49.33 o 
  -2 -12   5        3.36        0.00     62.66 o 
  -1 -12   5      737.04      695.21    110.92 o 
   0 -12   5      453.08      466.24    154.98 o 
   1 -12   5      210.13      159.82     39.14 o 
   2 -12   5      716.65      850.14     57.45 o 
   3 -12   5      692.84      671.98     47.28 o 
   4 -12   5      237.24      164.64     35.82 o 
   5 -12   5     1127.35     1301.85     81.10 o 
   6 -12   5      102.48       97.16     34.25 o 
   7 -12   5      512.22      527.26     69.90 o 
   8 -12   5      930.82     1041.17     73.15 o 
   9 -12   5       18.82       24.85     74.36 o 
  10 -12   5      260.47      184.84     47.42 o 
  -3 -11   5       45.50       61.75     59.89 o 
  -2 -11   5      666.07      638.08     86.51 o 
  -1 -11   5     1283.52     1322.66     93.09 o 
   0 -11   5        6.78        0.00     42.87 o 
   1 -11   5     1584.63     1643.70     65.86 o 
   2 -11   5     1856.53     1903.20     63.22 o 
   3 -11   5       35.89       27.42     28.72 o 
   4 -11   5      761.48      820.41     59.11 o 
   5 -11   5      764.44      844.08     81.34 o 
   6 -11   5       20.61        0.00     29.69 o 
   7 -11   5     2767.20     2808.97     82.83 o 
   8 -11   5       20.63        6.45     32.58 o 
   9 -11   5      140.19      146.64     45.80 o 
  10 -11   5      762.40      739.93     57.89 o 
  11 -11   5      105.94      221.28    168.31 o 
  -4 -10   5      405.53      389.70     76.78 o 
  -3 -10   5      251.55      206.43     63.00 o 
  -2 -10   5     2714.55     2792.32    123.05 o 
  -1 -10   5      548.35      437.33     97.93 o 
   0 -10   5      548.57      511.41     77.08 o 
   1 -10   5     2046.75     2128.77     98.83 o 
   2 -10   5      388.64      377.34     32.42 o 
   3 -10   5     3630.04     3546.28     84.19 o 
   4 -10   5     2941.35     2999.22     77.07 o 
   5 -10   5      126.19       83.37     28.11 o 
   6 -10   5      806.07      876.58     47.27 o 
   7 -10   5     1409.32     1504.37     58.77 o 
   8 -10   5      239.56      227.26     45.87 o 
   9 -10   5      936.87      891.39     62.26 o 
  10 -10   5      403.13      544.69     91.44 o 
  11 -10   5      178.16      142.51     84.78 o 
  12 -10   5      589.97      602.74    101.78 o 
  -6  -9   5      513.67      459.35     83.02 o 
  -5  -9   5      853.76      752.32    109.76 o 
  -4  -9   5        5.93       30.28     50.51 o 
  -3  -9   5     1612.60     1563.95    129.62 o 
  -2  -9   5     2261.78     2268.09     92.71 o 
  -1  -9   5       52.48       24.08     35.49 o 
   0  -9   5     2934.70     3079.28    102.79 o 
   1  -9   5     1335.27     1376.61     61.23 o 
   2  -9   5     2256.19     2298.29     65.15 o 
   3  -9   5     5658.24     5742.38    101.17 o 
   4  -9   5      248.27      259.16     30.52 o 
   5  -9   5     1163.31     1192.13     51.51 o 
   6  -9   5     4269.29     4550.83    128.66 o 
   7  -9   5       42.78       83.35     37.41 o 
   8  -9   5      975.86      939.35     43.38 o 
   9  -9   5      558.97      577.98     45.52 o 
  10  -9   5       21.03       79.63     51.05 o 
  11  -9   5      807.32      766.55    155.18 o 
  12  -9   5      433.52      550.45     95.03 o 
  -7  -8   5      285.05      201.47     66.14 o 
  -6  -8   5     1179.30      915.91     92.92 o 
  -5  -8   5       35.25        0.00     47.55 o 
  -4  -8   5      866.17      679.62     86.59 o 
  -3  -8   5     2682.21     2582.33     94.54 o 
  -2  -8   5      298.96      286.07     41.54 o 
  -1  -8   5     1976.16     1901.88    107.34 o 
   0  -8   5     3825.12     3790.63    140.03 o 
   1  -8   5       40.63       70.03     22.10 o 
   2  -8   5     4147.10     4228.88     78.16 o 
   3  -8   5     1399.96     1463.96     47.95 o 
   4  -8   5     2338.03     2231.95     55.61 o 
   5  -8   5     4529.15     4449.71     84.41 o 
   6  -8   5     1350.30     1302.27     45.00 o 
   7  -8   5      650.36      617.63     42.43 o 
   8  -8   5     2156.46     2232.40     89.75 o 
   9  -8   5      444.30      467.34     55.93 o 
  10  -8   5      939.54      852.01     72.66 o 
  11  -8   5      450.20      394.12     80.49 o 
  12  -8   5        5.72       60.80    127.92 o 
  -7  -7   5     1015.81      811.99     87.86 o 
  -6  -7   5      798.12      699.43     80.28 o 
  -5  -7   5      146.31      167.59     41.65 o 
  -4  -7   5     3126.98     3049.16    100.45 o 
  -3  -7   5      541.39      466.65     72.14 o 
  -2  -7   5      249.99      255.55     36.54 o 
  -1  -7   5     3815.92     3621.34    170.11 o 
   0  -7   5      308.64      347.64     25.03 o 
   1  -7   5     2648.08     2591.76     62.05 o 
   2  -7   5     4037.75     3956.82     71.99 o 
   3  -7   5      103.17      142.05     25.26 o 
   4  -7   5     4125.69     3949.88     68.97 o 
   5  -7   5     3560.38     3502.25     65.18 o 
   6  -7   5       15.32       22.91     22.06 o 
   7  -7   5     3082.52     3026.95     80.42 o 
   8  -7   5     1860.81     1870.86     61.79 o 
   9  -7   5      289.05      203.00     58.02 o 
  10  -7   5     1781.82     1864.81     91.53 o 
  11  -7   5      285.53      357.13     60.27 o 
  12  -7   5      195.83      265.13     73.93 o 
  -8  -6   5      766.97      724.17    158.05 o 
  -7  -6   5     1675.02     1818.62    215.37 o 
  -6  -6   5      500.26      398.15     71.52 o 
  -5  -6   5     4544.15     4447.70    124.92 o 
  -4  -6   5      345.13      306.35     38.39 o 
  -3  -6   5        2.35        5.94     22.43 o 
  -2  -6   5     3664.06     3463.24     95.97 o 
  -1  -6   5     5819.99     5844.54    134.53 o 
   0  -6   5      598.27      521.99     32.76 o 
   1  -6   5     2878.52     2911.11     52.90 o 
   2  -6   5     1108.06     1081.77     32.97 o 
   3  -6   5     1349.42     1255.81     43.20 o 
   4  -6   5     5635.54     5322.75     82.54 o 
   5  -6   5      228.72      222.65     20.39 o 
   6  -6   5     3891.81     3798.73     73.29 o 
   7  -6   5     4812.47     4647.79     78.94 o 
   8  -6   5      324.18      304.66     31.40 o 
   9  -6   5     4064.23     4161.64    117.26 o 
  10  -6   5     1123.64     1197.37     76.99 o 
  11  -6   5        0.34        0.00     56.71 o 
  12  -6   5      712.68      911.13    181.56 o 
  -9  -5   5      343.04      348.22     61.13 o 
  -8  -5   5     1458.52     1571.84    107.70 o 
  -7  -5   5      184.72      185.25     38.62 o 
  -6  -5   5       81.18      134.97     41.28 o 
  -5  -5   5     6161.75     5997.60    166.68 o 
  -4  -5   5      122.55      120.52     27.13 o 
  -3  -5   5     2371.27     2381.32    130.72 o 
  -2  -5   5     6563.77     6736.44    124.25 o 
  -1  -5   5       22.27       39.49     14.13 o 
   0  -5   5     2309.88     2036.26     47.51 o 
   1  -5   5     9586.50     9563.79    126.12 o 
   2  -5   5       60.38       32.00     15.45 o 
   3  -5   5     3595.64     3281.58     56.58 o 
   4  -5   5     5718.05     5666.98     84.94 o 
   5  -5   5     2499.81     2519.51     57.20 o 
   6  -5   5     6898.97     6700.41     98.98 o 
   7  -5   5     1975.82     1877.38     44.75 o 
   8  -5   5     2701.78     2711.52     97.68 o 
   9  -5   5     4814.56     5142.80    207.11 o 
  10  -5   5      141.45      112.37     43.62 o 
  11  -5   5      436.82      573.23     80.40 o 
  12  -5   5      817.17      845.37     94.73 o 
 -10  -4   5        2.98       10.48     38.94 o 
  -9  -4   5      839.74      741.40     59.06 o 
  -8  -4   5      568.41      589.12     73.32 o 
  -7  -4   5       24.51        6.16     26.39 o 
  -6  -4   5     4290.50     4023.72    107.19 o 
  -5  -4   5     1203.76     1316.65     54.96 o 
  -4  -4   5      634.51      652.99     32.67 o 
  -3  -4   5     3835.09     4015.30     93.49 o 
  -2  -4   5     2106.81     1877.32     42.36 o 
  -1  -4   5     9497.05    10358.41    149.96 o 
   0  -4   5    12655.37    12269.65    174.22 o 
   1  -4   5     2206.57     2349.92     42.48 o 
   2  -4   5     5115.22     5173.27     76.62 o 
   3  -4   5     8546.15     8481.17    112.92 o 
   4  -4   5      264.81      304.88     19.46 o 
   5  -4   5     4140.77     3843.28     55.82 o 
   6  -4   5     3457.05     3331.09     59.27 o 
   7  -4   5      594.41      610.01     40.39 o 
   8  -4   5     9262.64     9270.58    144.79 o 
   9  -4   5     1777.25     1925.27     86.62 o 
  10  -4   5      171.06      203.16     47.14 o 
  11  -4   5     1712.30     1911.74    119.44 o 
  12  -4   5      156.97       60.22     64.01 o 
 -10  -3   5      617.95      555.51     53.39 o 
  -9  -3   5     2129.46     2053.51     78.50 o 
  -8  -3   5      102.05       76.77     27.04 o 
  -7  -3   5      720.67      710.49     55.20 o 
  -6  -3   5     3235.14     3116.81    157.09 o 
  -5  -3   5       16.92       57.61     18.94 o 
  -4  -3   5     6228.47     6480.10    137.03 o 
  -3  -3   5     4854.78     5081.80    112.63 o 
  -2  -3   5     3995.60     4451.39     72.29 o 
  -1  -3   5     4248.72     4032.16     66.99 o 
   0  -3   5     2449.33     2448.92     47.52 o 
   1  -3   5     3576.15     3664.75     60.63 o 
   2  -3   5     8246.16     7988.39    122.45 o 
   3  -3   5       51.47       33.05     13.99 o 
   4  -3   5     8420.25     8583.46     99.69 o 
   5  -3   5     6027.32     5918.13     74.67 o 
   6  -3   5      115.96      109.03     15.80 o 
   7  -3   5     2391.92     2358.63     54.76 o 
   8  -3   5     1460.12     1482.12     58.77 o 
   9  -3   5        0.25        0.00     28.34 o 
  10  -3   5     2743.38     2855.42     91.53 o 
  11  -3   5     1419.15     1540.90     89.83 o 
  12  -3   5       69.21       54.49     64.89 o 
 -11  -2   5       41.86       38.09     41.13 o 
 -10  -2   5     1583.56     1622.08     76.06 o 
  -9  -2   5     1561.84     1517.49    109.44 o 
  -8  -2   5      274.93      284.21     35.80 o 
  -7  -2   5     3589.20     3500.45    104.32 o 
  -6  -2   5     1200.84     1270.07     72.65 o 
  -5  -2   5     1768.62     1627.77     73.97 o 
  -4  -2   5     5629.08     6017.44    160.76 o 
  -3  -2   5       42.00       36.15     11.59 o 
  -2  -2   5     7446.62     7547.03    158.85 o 
  -1  -2   5     5488.80     5423.55    143.59 o 
   0  -2   5      211.41      209.14     16.31 o 
   1  -2   5     5562.54     5488.88     76.59 o 
   2  -2   5     8169.05     8369.54     96.38 o 
   3  -2   5     7872.64     8337.52    101.86 o 
   4  -2   5     4997.01     4756.47     58.80 o 
   5  -2   5     3092.68     2971.40     41.44 o 
   6  -2   5      577.65      674.15     24.44 o 
   7  -2   5      947.08      944.63     35.24 o 
   8  -2   5      409.65      381.41     38.58 o 
   9  -2   5     1704.34     1546.01     53.51 o 
  10  -2   5     1933.48     1974.26     68.57 o 
  11  -2   5       75.63       42.98     39.93 o 
  12  -2   5      470.66      527.01     71.74 o 
 -11  -1   5      944.28      956.50     66.62 o 
 -10  -1   5     1693.34     1707.46     75.17 o 
  -9  -1   5       30.64       15.68     28.78 o 
  -8  -1   5     3075.57     3073.54     84.36 o 
  -7  -1   5     3909.21     4044.08    136.63 o 
  -6  -1   5      411.80      433.66     37.38 o 
  -5  -1   5     6703.01     6711.47    176.77 o 
  -4  -1   5     5552.61     5810.70    151.26 o 
  -2  -1   5     6555.32     6540.54    142.09 o 
  -1  -1   5      306.90      321.51     15.27 o 
   0  -1   5      158.56      146.43     12.85 o 
   1  -1   5    16253.41    16491.32    205.34 o 
   2  -1   5     1163.18     1135.30     23.17 o 
   3  -1   5     8925.83     8862.48     94.91 o 
   4  -1   5     8573.42     8587.48     93.60 o 
   5  -1   5       76.28       58.62     12.35 o 
   6  -1   5     6543.26     6184.99     81.68 o 
   7  -1   5      209.19      181.93     18.40 o 
   8  -1   5      318.92      287.85     29.35 o 
   9  -1   5     3065.12     3006.62     73.32 o 
  10  -1   5      757.65      754.28     50.73 o 
  11  -1   5      207.55      180.20     46.01 o 
 -12   0   5      271.90      273.24     52.76 o 
 -11   0   5     2665.32     2696.20    189.99 o 
 -10   0   5      235.54      217.19     41.64 o 
  -9   0   5     1176.88     1244.28     59.38 o 
  -8   0   5     3836.88     3892.31     94.48 o 
  -7   0   5       93.94      129.21     25.23 o 
  -6   0   5     6443.77     6235.56    139.43 o 
  -5   0   5     5830.06     5904.73    128.03 o 
  -4   0   5      108.65       55.21     22.67 o 
  -3   0   5     9727.37    10454.47    240.82 o 
  -2   0   5     8315.87     8964.45    141.67 o 
  -1   0   5     1481.47     1573.84     38.71 o 
   0   0   5    11223.78    12000.38    187.31 o 
   1   0   5     9657.13     9795.22    117.35 o 
   2   0   5     1082.87     1023.85     21.57 o 
   3   0   5    14393.21    14378.50    138.47 o 
   4   0   5     2839.63     2826.25     44.31 o 
   5   0   5     2950.04     2975.85     47.09 o 
   6   0   5     3436.39     3420.13     53.95 o 
   7   0   5      173.78      130.69     18.06 o 
   8   0   5     2613.46     2594.93     70.90 o 
   9   0   5     1462.48     1507.02     61.19 o 
  10   0   5       11.36        1.44     34.13 o 
  11   0   5      426.34      484.79     56.51 o 
 -12   1   5      771.24      767.18     66.70 o 
 -11   1   5      437.90      535.80     53.20 o 
 -10   1   5      656.53      617.04     60.25 o 
  -9   1   5     3297.50     3558.58     93.36 o 
  -8   1   5      555.08      563.38     34.99 o 
  -7   1   5      323.72      291.78     26.09 o 
  -6   1   5    10322.07    10693.01    160.63 o 
  -5   1   5     1257.59     1360.04     48.18 o 
  -4   1   5     5842.98     5833.14    108.22 o 
  -3   1   5    10488.41    11077.83    130.94 o 
  -2   1   5     1192.92     1253.01     29.70 o 
  -1   1   5    19655.09    21290.25    286.04 o 
   0   1   5    18423.08    18906.34    211.79 o 
   1   1   5      908.79      945.39     29.11 o 
   2   1   5     8739.43     8620.97     97.93 o 
   3   1   5     3605.80     3541.03     50.36 o 
   4   1   5     2001.41     2062.03     37.70 o 
   5   1   5     9202.11     9372.76    111.19 o 
   6   1   5     1365.82     1342.50     35.53 o 
   7   1   5      865.89      840.88     37.77 o 
   8   1   5     2426.83     2390.21     63.38 o 
   9   1   5      279.95      277.91     34.88 o 
  10   1   5      244.16      228.07     45.43 o 
 -12   2   5      732.84      785.98    100.26 o 
 -11   2   5       76.22       13.43     36.34 o 
 -10   2   5     2170.24     2203.69     76.57 o 
  -9   2   5     1130.11     1159.08     55.74 o 
  -8   2   5       54.79       96.24     23.50 o 
  -7   2   5     4972.18     5174.56     94.38 o 
  -6   2   5     5184.53     5161.44    137.96 o 
  -5   2   5       11.98        0.00     11.73 o 
  -4   2   5     6001.60     5864.75     83.79 o 
  -3   2   5     8494.81     8739.54    107.54 o 
  -2   2   5    34409.33    36641.01    478.75 o 
  -1   2   5    26979.27    28127.55    340.55 o 
   0   2   5     1041.79     1055.73     29.79 o 
   1   2   5     3228.44     3131.99     45.12 o 
   2   2   5     8971.86     8662.39     99.81 o 
   3   2   5      122.94      123.55     12.29 o 
   4   2   5     5600.41     5587.34     73.80 o 
   5   2   5     4756.09     4820.82     64.86 o 
   6   2   5       80.78      105.72     17.69 o 
   7   2   5     3227.32     3185.77     73.64 o 
   8   2   5      694.46      607.92     43.37 o 
   9   2   5      345.15      273.25     42.70 o 
  10   2   5      776.14      789.72     60.86 o 
 -12   3   5      244.90      243.08     49.03 o 
 -11   3   5      513.93      461.18     51.19 o 
 -10   3   5     1998.42     2041.48     66.90 o 
  -9   3   5      380.48      361.79     34.49 o 
  -8   3   5      731.97      763.45     34.34 o 
  -7   3   5     3271.31     3456.91     61.59 o 
  -6   3   5       76.89       70.75     11.02 o 
  -5   3   5     8223.43     8257.68    106.70 o 
  -4   3   5    14772.58    15260.08    194.82 o 
  -3   3   5       43.35       36.87     10.54 o 
  -2   3   5    16269.25    16028.25    222.55 o 
  -1   3   5     1641.06     1513.56     33.63 o 
   0   3   5     2917.31     2986.05     45.12 o 
   1   3   5    12582.84    12433.14    157.11 o 
   2   3   5     1762.13     1726.65     33.66 o 
   3   3   5     1358.56     1283.49     30.43 o 
   4   3   5     3268.13     3218.38     59.49 o 
   5   3   5      841.46      904.57     29.08 o 
   6   3   5     1299.25     1329.23     38.07 o 
   7   3   5     1815.29     1799.41     59.57 o 
   8   3   5       90.23       97.33     30.43 o 
   9   3   5     1297.99     1318.99     69.27 o 
 -12   4   5       95.24       64.68     44.66 o 
 -11   4   5     1985.16     2119.38     87.24 o 
 -10   4   5      952.48     1058.22     64.51 o 
  -9   4   5     1154.69     1265.33     65.56 o 
  -8   4   5     2043.95     2222.04     72.40 o 
  -7   4   5       71.65       74.26     14.28 o 
  -6   4   5     4434.23     4466.65     65.86 o 
  -5   4   5     2012.27     1908.96     53.77 o 
  -4   4   5     7079.78     7235.22    113.90 o 
  -3   4   5     8950.56     9072.86    114.25 o 
  -2   4   5     5457.66     5101.93     71.48 o 
  -1   4   5      870.03      925.01     38.47 o 
   0   4   5    10340.90    10278.00    133.58 o 
   1   4   5     2410.20     2315.85     46.02 o 
   2   4   5       26.28       28.83     10.88 o 
   3   4   5     4921.96     5277.62     75.91 o 
   4   4   5     4582.98     4591.34    106.07 o 
   5   4   5      157.00      141.00     23.63 o 
   6   4   5     1008.82     1064.91     36.24 o 
   7   4   5      364.09      362.97     35.69 o 
   8   4   5      728.21      732.90     50.51 o 
   9   4   5     1142.98     1170.59     87.45 o 
 -12   5   5      950.24      995.95     96.25 o 
 -11   5   5     1406.94     1487.89    101.53 o 
 -10   5   5        7.36        0.00     30.44 o 
  -9   5   5     3296.48     3505.17     80.41 o 
  -8   5   5      555.62      591.34     43.23 o 
  -7   5   5     1211.75     1195.20     57.65 o 
  -6   5   5     5463.58     5376.71     96.78 o 
  -5   5   5     2690.39     2598.47     64.68 o 
  -4   5   5      748.33      759.57     30.80 o 
  -3   5   5     4955.62     4783.43     95.07 o 
  -2   5   5     1409.80     1302.71     39.58 o 
  -1   5   5     1406.34     1407.08     36.16 o 
   0   5   5    13236.00    13511.61    173.43 o 
   1   5   5      143.50      124.94     18.02 o 
   2   5   5     2108.39     2106.53     62.21 o 
   3   5   5     5056.47     5117.73     81.05 o 
   4   5   5       41.25       23.86     16.39 o 
   5   5   5     2164.64     2133.44     74.90 o 
   6   5   5      920.70      847.90     34.98 o 
   7   5   5       21.38       20.43     30.74 o 
   8   5   5     1008.12     1043.25     67.37 o 
 -12   6   5      749.49      765.02     98.92 o 
 -11   6   5      361.45      405.06     94.03 o 
 -10   6   5     1272.11     1348.37     64.35 o 
  -9   6   5     2162.32     2141.20    106.58 o 
  -8   6   5       86.34       87.72     30.10 o 
  -7   6   5     4150.19     4073.48     83.73 o 
  -6   6   5     4174.14     4143.69     97.36 o 
  -5   6   5        1.26        0.00     17.63 o 
  -4   6   5     1196.65     1129.78     44.21 o 
  -3   6   5     2015.91     2015.27     68.62 o 
  -2   6   5       20.06        0.00     15.01 o 
  -1   6   5     8212.57     8497.85    128.63 o 
   0   6   5     1994.40     1937.83     49.35 o 
   1   6   5      694.52      699.08     36.37 o 
   2   6   5     4513.01     4867.45     99.12 o 
   3   6   5      635.74      551.33     52.24 o 
   4   6   5     2037.65     2046.05     62.49 o 
   5   6   5     2208.24     2314.49     77.80 o 
   6   6   5       46.74        9.94     41.29 o 
   7   6   5      580.30      655.13     66.52 o 
 -12   7   5      302.98      371.54     84.56 o 
 -11   7   5       25.14       65.49     62.71 o 
 -10   7   5     2854.79     2862.34    115.57 o 
  -9   7   5     1218.44     1227.86     61.00 o 
  -8   7   5      685.93      648.62     87.99 o 
  -7   7   5     2604.59     2591.06     72.77 o 
  -6   7   5       27.53       28.57     29.38 o 
  -5   7   5     3091.72     2885.27     96.58 o 
  -4   7   5     3171.85     2841.79     87.90 o 
  -3   7   5      118.29      131.50     25.06 o 
  -2   7   5     1574.09     1580.38     59.85 o 
  -1   7   5     4407.95     4598.51     84.37 o 
   0   7   5        3.23       13.44     20.40 o 
   1   7   5     2334.51     2257.62     63.80 o 
   2   7   5      823.10      854.56     42.99 o 
   3   7   5      670.78      603.79     40.29 o 
   4   7   5     3114.18     3230.69    208.96 o 
   5   7   5      324.19      323.40     43.60 o 
   6   7   5      144.06       35.68     92.68 o 
 -12   8   5        3.77      104.61     74.40 o 
 -11   8   5     1016.80     1037.78    108.54 o 
 -10   8   5     1369.84     1582.64    117.86 o 
  -9   8   5       23.02       65.83     40.42 o 
  -8   8   5     2660.39     2755.16     99.19 o 
  -7   8   5     1739.11     1636.90     74.21 o 
  -6   8   5     1209.93     1140.98     86.05 o 
  -5   8   5     3819.21     3627.85    123.76 o 
  -4   8   5      687.62      643.52     50.61 o 
  -3   8   5      890.95      841.90     43.63 o 
  -2   8   5     3028.06     3097.17     74.94 o 
  -1   8   5      132.33       99.35     28.65 o 
   0   8   5      892.54      927.46     51.53 o 
   1   8   5     1413.12     1518.74     62.86 o 
   2   8   5      193.84      214.19     44.67 o 
   3   8   5     1254.06     1335.88     64.57 o 
   4   8   5      855.64      901.30     62.80 o 
   5   8   5       29.72        0.00     42.43 o 
 -12   9   5      196.26        6.15     99.94 o 
 -11   9   5      631.96      629.01    137.86 o 
 -10   9   5      272.46      252.40    105.85 o 
  -9   9   5      524.72      478.31    113.35 o 
  -8   9   5     2403.32     2307.79    113.70 o 
  -7   9   5        2.68        0.00     37.39 o 
  -6   9   5     1641.89     1434.21     90.18 o 
  -5   9   5     1410.92     1326.92     87.63 o 
  -4   9   5        3.73        0.00     31.32 o 
  -3   9   5     3394.91     3288.72     98.17 o 
  -2   9   5      425.14      442.26     40.05 o 
  -1   9   5      317.63      314.95     59.73 o 
   0   9   5     1430.54     1500.15     64.41 o 
   1   9   5      308.92      318.21     41.17 o 
   2   9   5      514.54      537.31     48.92 o 
   3   9   5      558.95      587.91     50.83 o 
   4   9   5        5.48        5.24     39.70 o 
 -11  10   5      159.14      166.03    110.80 o 
 -10  10   5        6.83        0.00     80.38 o 
  -9  10   5      820.26     1017.44    145.36 o 
  -8  10   5      310.70      496.59    108.32 o 
  -7  10   5      754.50      533.38     85.45 o 
  -6  10   5     1580.74     1459.52     96.06 o 
  -5  10   5      537.04      386.46     66.41 o 
  -4  10   5      455.78      418.86     47.33 o 
  -3  10   5     1462.68     1469.32     83.84 o 
  -2  10   5        0.03       12.70     30.60 o 
  -1  10   5      906.11     1014.46     88.29 o 
   0  10   5      632.99      689.96     52.01 o 
   1  10   5       63.81        7.30     36.61 o 
   2  10   5      626.09      643.48     53.84 o 
   3  10   5      241.73      253.66     45.25 o 
 -10  11   5      528.22      650.97    139.29 o 
  -9  11   5      498.92      663.98    132.51 o 
  -8  11   5        1.98        0.00     75.83 o 
  -7  11   5     1227.97     1202.55    153.66 o 
  -6  11   5      338.08      365.17     74.12 o 
  -5  11   5        5.41        0.00     87.73 o 
  -4  11   5     1475.62     1412.39     87.73 o 
  -3  11   5      233.14      206.77     40.04 o 
  -2  11   5      420.97      343.79     61.82 o 
  -1  11   5     1305.65     1422.95     90.78 o 
   0  11   5       66.84      119.34     41.20 o 
   1  11   5      417.51      421.17     61.00 o 
  -9  12   5       85.49      168.03     97.07 o 
  -8  12   5      425.33      393.85    110.64 o 
  -7  12   5      549.18      507.44    121.89 o 
  -6  12   5        1.63        0.00     84.37 o 
  -5  12   5      687.24      633.32    143.20 o 
  -4  12   5      819.20      766.63     77.26 o 
  -3  12   5       49.31        0.00     38.79 o 
  -2  12   5      812.10      868.48     61.02 o 
  -1  12   5      414.21      426.16     51.80 o 
   4 -14   6      430.96      435.53     48.45 o 
   5 -14   6       98.02       36.81     45.84 o 
   6 -14   6      227.48      224.31     47.13 o 
   7 -14   6      321.74      306.02     48.07 o 
   0 -13   6      327.67      224.18     79.83 o 
   1 -13   6      313.03      250.56     79.78 o 
   2 -13   6       60.58      104.16     41.40 o 
   3 -13   6      730.96      874.12     65.15 o 
   4 -13   6      703.71      630.56     49.28 o 
   5 -13   6       20.14        0.00     34.81 o 
   6 -13   6      484.19      558.43     50.17 o 
   7 -13   6       78.60       71.97     38.54 o 
   8 -13   6       71.49       86.85     40.34 o 
   9 -13   6      370.74      337.61     55.50 o 
  -1 -12   6      194.59      216.33     74.17 o 
   0 -12   6      980.12     1045.43    103.66 o 
   1 -12   6       41.60       59.53     61.80 o 
   2 -12   6      393.97      454.39     53.46 o 
   3 -12   6     1439.99     1500.68    101.56 o 
   4 -12   6        2.88       18.08     32.79 o 
   5 -12   6      747.21      786.04     74.18 o 
   6 -12   6      720.79      826.44     52.92 o 
   7 -12   6        0.54        0.00     32.95 o 
   8 -12   6      617.21      625.93     50.38 o 
   9 -12   6      195.07      188.23     50.28 o 
  10 -12   6        4.07       54.66     60.21 o 
  -3 -11   6      728.50      607.98     95.03 o 
  -2 -11   6        2.27       21.73     60.95 o 
  -1 -11   6     1650.86     1647.33    163.44 o 
   0 -11   6      582.19      516.28     67.52 o 
   1 -11   6      603.54      531.29     48.40 o 
   2 -11   6     1732.95     1793.98     73.42 o 
   3 -11   6      858.44      950.91     73.27 o 
   4 -11   6      696.95      674.99     45.86 o 
   5 -11   6      861.37     1022.12     54.42 o 
   6 -11   6      165.46      123.43     35.63 o 
   7 -11   6     1819.34     1974.37     70.34 o 
   8 -11   6      817.25      863.62     52.93 o 
   9 -11   6      111.68       75.84     34.46 o 
  10 -11   6      181.59      192.11     47.96 o 
  11 -11   6      313.56      317.27     91.50 o 
  -4 -10   6     1012.42      934.71    183.76 o 
  -3 -10   6       42.87       10.44     90.52 o 
  -2 -10   6     1279.21     1404.86    191.58 o 
  -1 -10   6     2713.63     2654.67    105.37 o 
   0 -10   6        3.83        0.00     54.01 o 
   1 -10   6     1850.73     1856.45     61.14 o 
   2 -10   6     1564.65     1610.56     59.05 o 
   3 -10   6      547.26      582.70     40.34 o 
   4 -10   6     1666.04     1805.44     68.13 o 
   5 -10   6      590.07      533.79     41.85 o 
   6 -10   6      379.06      403.06     39.43 o 
   7 -10   6     3044.32     3303.11     86.34 o 
   8 -10   6      190.48      164.33     42.38 o 
   9 -10   6      380.41      372.15     54.21 o 
  10 -10   6      986.96      953.94    113.84 o 
  11 -10   6       51.47      113.56    115.67 o 
  -5  -9   6      809.77      688.91    246.90 o 
  -4  -9   6      252.34      284.92    113.19 o 
  -3  -9   6      520.35      406.83     54.51 o 
  -2  -9   6     3413.55     3497.66    116.10 o 
  -1  -9   6      878.37      797.17     89.17 o 
   0  -9   6      930.53      851.07    125.26 o 
   1  -9   6     1072.05     1107.11     80.41 o 
   2  -9   6       88.72       22.22     29.68 o 
   3  -9   6     4218.37     4171.49     82.40 o 
   4  -9   6     1391.35     1432.35     53.18 o 
   5  -9   6      375.92      373.58     35.72 o 
   6  -9   6     4070.54     4255.53     96.06 o 
   7  -9   6     1434.11     1520.30     96.64 o 
   8  -9   6      140.64      132.11     31.58 o 
   9  -9   6     1958.80     2056.85     93.40 o 
  10  -9   6      340.16      432.27    152.82 o 
  11  -9   6      243.49      176.45     82.30 o 
  12  -9   6      782.12      848.09    109.69 o 
  -6  -8   6      661.98      687.30     85.60 o 
  -5  -8   6      590.42      673.95     80.97 o 
  -4  -8   6      110.48       68.49     44.52 o 
  -3  -8   6     2346.97     2382.45     91.83 o 
  -2  -8   6     1160.24     1110.65     65.04 o 
  -1  -8   6       94.99      142.80     36.56 o 
   0  -8   6     3468.96     3401.84    104.10 o 
   1  -8   6      594.71      644.41     35.57 o 
   2  -8   6      868.61      793.46     35.06 o 
   3  -8   6     1337.77     1406.20     44.59 o 
   4  -8   6       28.15       34.51     20.19 o 
   5  -8   6     1427.26     1537.95     53.52 o 
   6  -8   6     3291.90     3323.50     81.01 o 
   7  -8   6      119.10      148.54     35.62 o 
   8  -8   6     2854.83     2840.96     69.60 o 
   9  -8   6     2743.24     2758.35     80.77 o 
  10  -8   6      161.73      132.99     52.23 o 
  11  -8   6      725.87      783.01    100.06 o 
  12  -8   6      430.73      538.19    172.74 o 
  -7  -7   6      365.24      261.20     69.91 o 
  -6  -7   6     1135.35     1213.92     99.22 o 
  -5  -7   6      189.96      168.62     40.24 o 
  -4  -7   6     1679.44     1639.55     88.83 o 
  -3  -7   6     1563.78     1592.43     71.55 o 
  -2  -7   6      100.28       90.20     30.50 o 
  -1  -7   6     1845.21     1817.32    121.06 o 
   0  -7   6     3473.02     3433.86    100.42 o 
   1  -7   6      397.76      323.32     47.11 o 
   2  -7   6     2853.87     2670.22     57.50 o 
   3  -7   6     2183.07     2172.79     52.81 o 
   4  -7   6      271.63      286.80     23.05 o 
   5  -7   6     2160.81     2188.25     51.17 o 
   6  -7   6      588.79      567.17     46.96 o 
   7  -7   6     1283.06     1278.75     77.69 o 
   8  -7   6     3787.38     3699.18    110.20 o 
   9  -7   6      419.33      471.47     44.89 o 
  10  -7   6     1500.20     1642.71    125.29 o 
  11  -7   6      971.21     1142.63    104.20 o 
  12  -7   6        4.67      114.22     72.22 o 
  -8  -6   6        0.92        1.69     51.16 o 
  -7  -6   6     1512.13     1547.44    107.61 o 
  -6  -6   6     1522.82     1492.59    386.03 o 
  -5  -6   6      405.57      345.54     42.97 o 
  -4  -6   6      989.81     1026.55     87.69 o 
  -3  -6   6      766.82      746.09     60.11 o 
  -2  -6   6     1142.68     1144.99     77.65 o 
  -1  -6   6     4736.69     4987.53    188.70 o 
   0  -6   6      656.49      682.59     45.07 o 
   1  -6   6     6260.44     6355.51    113.45 o 
   2  -6   6     7497.23     7378.27     96.59 o 
   3  -6   6      149.90      137.42     17.75 o 
   4  -6   6     2743.61     2645.94     70.36 o 
   5  -6   6     2613.96     2606.13     56.34 o 
   6  -6   6      104.35       77.42     21.04 o 
   7  -6   6     2761.64     2643.44     61.55 o 
   8  -6   6     1104.86     1084.93     50.75 o 
   9  -6   6      203.15      155.37     28.13 o 
  10  -6   6     3041.37     3294.40    137.80 o 
  11  -6   6      350.98      416.61     78.63 o 
  12  -6   6      190.50      255.11    112.19 o 
  -9  -5   6       35.15        0.00     44.51 o 
  -8  -5   6     1013.40      869.06     88.90 o 
  -7  -5   6     2766.16     2759.24    199.92 o 
  -6  -5   6      499.43      502.42     44.45 o 
  -5  -5   6     2360.87     2352.79    130.61 o 
  -4  -5   6     1157.31     1321.42    101.62 o 
  -3  -5   6      860.08      897.95     48.07 o 
  -2  -5   6     4947.02     4884.93    152.04 o 
  -1  -5   6     3940.08     3921.35     84.09 o 
   0  -5   6      124.19      108.01     17.34 o 
   1  -5   6     7785.83     7652.46    106.28 o 
   2  -5   6      892.35      865.88     28.83 o 
   3  -5   6     6367.25     6125.33     89.73 o 
   4  -5   6     4226.30     4211.61     70.37 o 
   5  -5   6      256.35      223.74     20.51 o 
   6  -5   6     2582.23     2540.61     57.76 o 
   7  -5   6     3171.88     3150.37     62.17 o 
   8  -5   6      423.31      389.05     60.67 o 
   9  -5   6     1043.15     1116.42     44.51 o 
  10  -5   6     1593.05     1566.68     85.39 o 
  11  -5   6       36.50       28.32     58.25 o 
  12  -5   6      868.86      837.58     98.64 o 
  -9  -4   6      134.86      170.15     51.92 o 
  -8  -4   6     2665.07     2523.75    224.59 o 
  -7  -4   6     1515.65     1421.65     79.91 o 
  -6  -4   6     2234.75     2120.70     98.99 o 
  -5  -4   6     2546.20     2591.60     79.69 o 
  -4  -4   6      249.57      260.80     35.41 o 
  -3  -4   6     5281.89     5287.39    119.63 o 
  -2  -4   6     1966.50     2037.78     52.94 o 
  -1  -4   6       99.40      113.45     15.58 o 
   0  -4   6     7352.30     7254.56    113.30 o 
   1  -4   6     8905.47     8832.04    117.38 o 
   2  -4   6     2433.78     2349.75     46.20 o 
   3  -4   6     5358.61     5351.35     80.30 o 
   4  -4   6      988.30      931.05     45.48 o 
   5  -4   6      600.54      600.80     23.63 o 
   6  -4   6     4672.72     4588.69     75.92 o 
   7  -4   6      382.24      359.00     27.48 o 
   8  -4   6      177.95      187.97     25.19 o 
   9  -4   6     3183.59     3246.28     97.82 o 
  10  -4   6      783.81      704.79     64.40 o 
  11  -4   6      617.37      549.93     80.17 o 
  12  -4   6      687.77      821.39    130.23 o 
 -10  -3   6        0.04        0.00     36.17 o 
  -9  -3   6     1334.39     1423.50     73.01 o 
  -8  -3   6     2241.03     2428.77    113.90 o 
  -7  -3   6      431.14      417.92     58.80 o 
  -6  -3   6     4754.70     4700.68    113.98 o 
  -5  -3   6     2750.83     2699.49     63.33 o 
  -4  -3   6     1743.43     1705.32     46.46 o 
  -3  -3   6     7549.96     7983.35    135.65 o 
  -2  -3   6      145.54      220.71     19.99 o 
  -1  -3   6      980.75      863.77     55.86 o 
   0  -3   6    10128.76    10272.63    165.01 o 
   1  -3   6      419.06      434.40     19.34 o 
   2  -3   6    12902.44    12800.18    161.33 o 
   3  -3   6     4314.42     4022.21     65.83 o 
   4  -3   6        9.30       12.94     11.52 o 
   5  -3   6     4968.73     4948.74     67.67 o 
   6  -3   6     2042.87     2005.32     45.08 o 
   7  -3   6      376.60      370.33     28.71 o 
   8  -3   6     2893.60     2836.43     64.53 o 
   9  -3   6     1912.54     1790.99     71.51 o 
  10  -3   6       91.33      117.65     45.10 o 
  11  -3   6     1240.34     1020.15     93.58 o 
  12  -3   6      228.18      161.80     76.71 o 
 -11  -2   6       76.16       40.48     42.74 o 
 -10  -2   6      680.52      647.22     56.52 o 
  -9  -2   6     2242.24     2287.69     89.75 o 
  -8  -2   6        5.61        0.00     32.52 o 
  -7  -2   6     2863.34     2804.93     93.11 o 
  -6  -2   6     4021.94     3910.15    131.46 o 
  -5  -2   6       40.20       71.94     31.28 o 
  -4  -2   6     7141.72     7421.21    155.18 o 
  -3  -2   6     3602.54     3961.16     74.67 o 
  -2  -2   6      546.45      517.75     31.83 o 
  -1  -2   6     4751.51     4998.64    106.61 o 
   0  -2   6     2506.36     2480.96     45.05 o 
   1  -2   6     1086.55     1073.28     26.20 o 
   2  -2   6    20607.24    21713.06    216.92 o 
   3  -2   6      144.27       92.31     12.06 o 
   4  -2   6     2320.23     2112.15     50.27 o 
   5  -2   6     6412.05     6391.95     76.89 o 
   6  -2   6      457.78      442.19     22.76 o 
   7  -2   6     1122.89     1122.00     37.79 o 
   8  -2   6     2145.68     2145.21     51.47 o 
   9  -2   6      435.04      422.49     40.10 o 
  10  -2   6     1718.27     1760.41     77.73 o 
  11  -2   6      888.72      820.54     75.30 o 
 -11  -1   6       55.39        6.98     40.53 o 
 -10  -1   6      983.66     1133.97     78.00 o 
  -9  -1   6      312.22      249.16     39.34 o 
  -8  -1   6     1179.72     1302.63     72.63 o 
  -7  -1   6     3881.00     3872.41    108.76 o 
  -6  -1   6      749.37      792.65     47.20 o 
  -5  -1   6     3524.18     3370.34    109.46 o 
  -4  -1   6     7202.31     7619.00    303.21 o 
  -3  -1   6      504.10      534.78     90.76 o 
  -2  -1   6     5197.60     5462.01     96.20 o 
  -1  -1   6     9019.08     9441.62    135.62 o 
   0  -1   6      284.33      297.21     17.55 o 
   1  -1   6     3662.27     3880.86     52.73 o 
   2  -1   6     6707.38     6730.52     82.84 o 
   3  -1   6       68.47       60.26     10.73 o 
   4  -1   6     9151.96     9218.36    101.36 o 
   5  -1   6     2280.76     2193.15     47.87 o 
   6  -1   6     1259.82     1285.50     32.70 o 
   7  -1   6      892.99      938.88     32.29 o 
   8  -1   6      945.86      926.12     33.91 o 
   9  -1   6     1754.02     1655.29     70.18 o 
  10  -1   6      982.70     1004.44     63.13 o 
  11  -1   6       69.82        0.00     39.95 o 
 -11   0   6     1392.01     1534.74     87.68 o 
 -10   0   6     1038.29     1021.43     60.32 o 
  -9   0   6       59.73       27.92     29.68 o 
  -8   0   6     2434.00     2547.49     67.26 o 
  -7   0   6     2906.28     3136.79     70.82 o 
  -6   0   6      192.45      205.17     28.67 o 
  -5   0   6    12637.51    13313.50    218.93 o 
  -4   0   6     3340.70     3526.15    131.56 o 
  -3   0   6     2974.16     2977.90     62.97 o 
  -2   0   6    18089.81    19745.70    243.49 o 
  -1   0   6     1334.53     1572.85     38.46 o 
   0   0   6     3113.76     3211.58     52.63 o 
   1   0   6    15482.36    15770.00    197.10 o 
   2   0   6      718.36      709.59     21.82 o 
   3   0   6     5572.63     5542.71     66.71 o 
   4   0   6     4974.53     4907.53     59.28 o 
   5   0   6        8.42       13.38     10.99 o 
   6   0   6     1607.68     1646.48     36.35 o 
   7   0   6     2434.71     2308.14     47.00 o 
   8   0   6      500.69      533.24     36.68 o 
   9   0   6     1200.74     1242.66     59.46 o 
  10   0   6      286.85      331.00     49.31 o 
  11   0   6       75.96       52.54     45.11 o 
 -12   1   6      416.42      371.33     56.42 o 
 -11   1   6     1995.35     2092.45     81.46 o 
 -10   1   6       16.97       47.16     33.55 o 
  -9   1   6     1173.09     1340.70     60.70 o 
  -8   1   6     1949.14     1995.06     62.75 o 
  -7   1   6      239.61      259.44     25.94 o 
  -6   1   6     7905.82     8161.42    133.22 o 
  -5   1   6     5576.51     5812.30     99.38 o 
  -4   1   6     1204.39     1211.97     40.50 o 
  -3   1   6    19982.27    21253.80    263.04 o 
  -2   1   6    13844.47    14679.42    204.23 o 
  -1   1   6     8426.88     8745.35    131.69 o 
   0   1   6    12426.49    12687.19    149.80 o 
   1   1   6     6260.52     6209.94     84.39 o 
   2   1   6      454.65      457.09     15.76 o 
   3   1   6     9705.01     9623.21    101.59 o 
   4   1   6     2324.07     2339.04     41.09 o 
   5   1   6     3249.92     3105.11     54.45 o 
   6   1   6     1400.90     1447.08     34.51 o 
   7   1   6      208.98      172.05     20.62 o 
   8   1   6     1354.17     1523.96     51.22 o 
   9   1   6     1257.45     1225.22     54.48 o 
  10   1   6        4.20       42.44     39.99 o 
 -12   2   6     1188.33     1187.95     73.60 o 
 -11   2   6      227.63      263.67     46.54 o 
 -10   2   6      938.40      896.19     55.67 o 
  -9   2   6     2928.14     3094.78     89.63 o 
  -8   2   6      260.18      293.74     30.01 o 
  -7   2   6     1729.04     1696.29     80.49 o 
  -6   2   6     6106.84     6733.35    105.46 o 
  -5   2   6      496.61      558.13     24.03 o 
  -4   2   6     5678.34     5643.95     76.39 o 
  -3   2   6     2682.99     2717.20     46.69 o 
  -2   2   6     2095.80     2227.03     47.67 o 
  -1   2   6    12517.22    12737.00    183.95 o 
   0   2   6     9973.67    10234.50    135.78 o 
   1   2   6       33.64       18.39     12.88 o 
   2   2   6     5910.06     5707.45     72.66 o 
   3   2   6     4086.53     3971.50     53.62 o 
   4   2   6      677.87      650.46     30.99 o 
   5   2   6     6233.59     6272.83     84.94 o 
   6   2   6     2321.48     2285.09     49.54 o 
   7   2   6      444.98      460.35     32.19 o 
   8   2   6     1596.91     1639.32     58.70 o 
   9   2   6       91.15       10.06     37.11 o 
 -12   3   6     1072.90     1080.85     70.24 o 
 -11   3   6        0.97        0.00     37.41 o 
 -10   3   6     2844.92     2912.83     79.72 o 
  -9   3   6      523.40      609.68     50.66 o 
  -8   3   6      437.06      429.31     28.04 o 
  -7   3   6     4897.47     5137.41     86.67 o 
  -6   3   6     1039.73     1059.66     27.77 o 
  -5   3   6     1253.27     1213.86     31.38 o 
  -4   3   6    10543.19    10405.20    139.95 o 
  -3   3   6      184.55      172.78     17.86 o 
  -2   3   6     1330.53     1119.18     34.55 o 
  -1   3   6     4930.34     4874.07     73.29 o 
   0   3   6      283.78      268.26     22.55 o 
   1   3   6     3105.35     3191.38     51.39 o 
   2   3   6     4869.90     4828.25     60.72 o 
   3   3   6        4.62        0.00     12.53 o 
   4   3   6     5106.58     5119.39     71.68 o 
   5   3   6     4195.77     4341.44     76.62 o 
   6   3   6      109.62       90.20     20.30 o 
   7   3   6     1153.90     1158.88     39.53 o 
   8   3   6      664.06      718.39     51.40 o 
   9   3   6      166.20      196.10     50.64 o 
 -12   4   6      198.75      230.79     79.02 o 
 -11   4   6      561.69      650.79     67.19 o 
 -10   4   6     1914.60     2049.09     82.05 o 
  -9   4   6      100.95       69.21     35.35 o 
  -8   4   6     4337.43     4274.74     79.85 o 
  -7   4   6     1423.80     1532.63     45.99 o 
  -6   4   6      632.31      651.64     38.13 o 
  -5   4   6     2038.04     2014.24     43.94 o 
  -4   4   6    11423.32    11284.94    169.01 o 
  -3   4   6     1162.68     1151.83     34.93 o 
  -2   4   6      893.68      782.18     32.42 o 
  -1   4   6     1530.01     1491.13     34.79 o 
   0   4   6     1205.31     1171.53     29.77 o 
   1   4   6     4650.21     4874.68     77.65 o 
   2   4   6      578.42      633.36     38.35 o 
   3   4   6     2490.71     2487.18     52.66 o 
   4   4   6     3843.57     3892.10     61.69 o 
   5   4   6      173.36      124.69     30.60 o 
   6   4   6     1455.82     1466.29     52.66 o 
   7   4   6      956.25      885.74     41.84 o 
   8   4   6        5.13        1.00     42.76 o 
 -12   5   6       80.39      156.15     76.04 o 
 -11   5   6     1550.01     1452.34    216.28 o 
 -10   5   6      963.51     1094.98     75.65 o 
  -9   5   6      615.61      593.10     57.69 o 
  -8   5   6     3674.90     3775.37    107.09 o 
  -7   5   6      190.43      191.98     24.07 o 
  -6   5   6      681.61      701.11     33.82 o 
  -5   5   6     7852.20     7839.13    143.65 o 
  -4   5   6        3.10        0.00     16.22 o 
  -3   5   6     1049.00     1016.00     40.20 o 
  -2   5   6     3492.80     3319.81     72.25 o 
  -1   5   6      139.77      172.46     18.29 o 
   0   5   6     4179.37     4151.37     75.55 o 
   1   5   6     2205.47     2323.20     55.04 o 
   2   5   6      195.76      239.45     26.38 o 
   3   5   6     2900.06     2908.92     72.00 o 
   4   5   6      935.32      970.77     50.33 o 
   5   5   6      674.55      717.17     47.88 o 
   6   5   6     1160.18     1077.66     62.67 o 
   7   5   6      195.60      268.82     67.07 o 
 -12   6   6      700.55      712.38    101.55 o 
 -11   6   6      769.23     1023.51    105.48 o 
 -10   6   6      103.12      108.98     63.11 o 
  -9   6   6     2927.20     2997.89    157.67 o 
  -8   6   6     1161.07     1150.73     51.37 o 
  -7   6   6     2427.88     2232.55     97.20 o 
  -6   6   6     4271.37     4284.46    243.19 o 
  -5   6   6     4577.51     4526.66     98.21 o 
  -4   6   6      401.23      389.53     36.21 o 
  -3   6   6     3765.93     3598.97    107.07 o 
  -2   6   6      268.43      253.07     32.44 o 
  -1   6   6     2050.87     2042.58     60.88 o 
   0   6   6     2519.62     2633.53     67.76 o 
   1   6   6       65.15       65.43     27.65 o 
   2   6   6     1538.62     1562.05    159.58 o 
   3   6   6      981.14     1031.05     52.48 o 
   4   6   6        7.12        0.00     26.01 o 
   5   6   6     1569.36     1542.06     76.37 o 
   6   6   6      543.21      581.58     52.65 o 
   7   6   6       26.85        0.00     98.74 o 
 -12   7   6     1295.21     1143.48    175.53 o 
 -11   7   6      306.26      408.30    121.57 o 
 -10   7   6      431.29      445.50    111.67 o 
  -9   7   6     1930.31     1923.24    116.74 o 
  -8   7   6        5.48        4.77     28.09 o 
  -7   7   6     2100.61     1986.73     72.70 o 
  -6   7   6     2684.93     2458.18     81.16 o 
  -5   7   6      630.81      509.01    112.63 o 
  -4   7   6     4356.30     4127.37    249.41 o 
  -3   7   6     1536.91     1457.70     94.14 o 
  -2   7   6      708.50      749.83     86.91 o 
  -1   7   6     3184.65     3203.31     89.60 o 
   0   7   6      532.11      560.81     83.83 o 
   1   7   6      531.95      525.50     69.76 o 
   2   7   6      751.14      856.05     50.92 o 
   3   7   6       74.01       43.63     31.06 o 
   4   7   6     1071.17     1154.91     60.56 o 
   5   7   6      912.33     1047.63     68.81 o 
   6   7   6       93.12       33.27    101.94 o 
 -12   8   6      335.09      462.18    131.87 o 
 -11   8   6      167.28      154.86     99.30 o 
 -10   8   6     1937.95     2317.14    196.05 o 
  -9   8   6     1046.07      823.55    131.87 o 
  -8   8   6       18.02       31.54     41.68 o 
  -7   8   6     1090.73     1061.68     77.84 o 
  -6   8   6        3.15        0.00     33.18 o 
  -5   8   6     2036.95     1942.07     97.60 o 
  -4   8   6     3086.48     3185.95    128.41 o 
  -3   8   6       16.42       65.57     31.27 o 
  -2   8   6     2936.87     3005.98     88.94 o 
  -1   8   6     1407.46     1465.63     87.76 o 
   0   8   6        1.06        1.77     28.25 o 
   1   8   6      673.08      712.75     64.55 o 
   2   8   6      134.68      132.21     36.54 o 
   3   8   6      241.33      216.17     74.55 o 
   4   8   6     1723.77     1847.10     76.70 o 
   5   8   6      306.66      358.16     61.58 o 
 -11   9   6      891.05      699.74    148.07 o 
 -10   9   6     1069.44     1375.77    169.63 o 
  -9   9   6        6.69        4.71     79.50 o 
  -8   9   6      806.34      880.62    131.87 o 
  -7   9   6      967.78      939.05    160.61 o 
  -6   9   6        9.01        1.75     40.68 o 
  -5   9   6     1421.52     1267.16     88.38 o 
  -4   9   6      165.44       93.60     52.72 o 
  -3   9   6      801.74      798.90     61.79 o 
  -2   9   6     1913.95     2037.85     71.87 o 
  -1   9   6      131.30      121.49     32.58 o 
   0   9   6      805.57      919.74     78.63 o 
   1   9   6      980.65     1066.18     61.13 o 
   2   9   6       93.93       96.24     36.59 o 
   3   9   6      778.24      876.47    113.55 o 
 -11  10   6      463.66      550.79    138.81 o 
 -10  10   6       54.12       19.08     91.00 o 
  -9  10   6      644.27      504.57    118.22 o 
  -8  10   6      656.80      525.72    116.94 o 
  -7  10   6       44.76       34.40     75.11 o 
  -6  10   6      921.78      804.91     80.10 o 
  -5  10   6     1085.39      937.35     85.61 o 
  -4  10   6        1.55        9.15     34.14 o 
  -3  10   6      971.47      998.64     76.58 o 
  -2  10   6      281.63      313.09     55.23 o 
  -1  10   6      512.40      526.98     48.98 o 
   0  10   6      945.28     1052.38     67.27 o 
   1  10   6      363.78      321.40     46.63 o 
   2  10   6      193.48      211.62     71.81 o 
 -10  11   6      159.97      116.38     96.51 o 
  -9  11   6      659.75      569.86    128.68 o 
  -8  11   6      168.88      119.58     94.91 o 
  -7  11   6      407.09      416.76    110.00 o 
  -6  11   6     1379.13     1118.42    156.54 o 
  -5  11   6      146.09      253.92    109.36 o 
  -4  11   6      270.41      226.83     67.01 o 
  -3  11   6      742.82      854.84     79.53 o 
  -2  11   6        5.58        0.00     36.27 o 
  -1  11   6      871.25     1023.88    103.36 o 
   0  11   6      382.40      352.32     50.90 o 
  -8  12   6      113.87       97.47     94.75 o 
  -7  12   6      473.93      538.89    134.98 o 
  -6  12   6      284.33       55.40     95.23 o 
  -5  12   6      194.32      404.71    125.96 o 
  -4  12   6      726.36      784.00     76.39 o 
  -3  12   6       93.03       56.40     40.96 o 
  -2  12   6      341.72      392.43     52.32 o 
   1 -13   7      729.98      623.98    132.03 o 
   2 -13   7      175.33      137.96     74.22 o 
   3 -13   7      310.83      287.94     49.99 o 
   4 -13   7      969.50     1094.95    102.28 o 
   5 -13   7       26.84       77.30     38.43 o 
   6 -13   7      355.98      310.37     86.73 o 
   7 -13   7      376.41      420.55     48.38 o 
   8 -13   7        1.61        0.00     39.50 o 
  -1 -12   7        2.47        0.00     66.26 o 
   0 -12   7      622.85      560.96     90.47 o 
   1 -12   7      562.06      614.08    114.55 o 
   2 -12   7       15.79        0.00     35.56 o 
   3 -12   7     1188.09     1211.40     67.10 o 
   4 -12   7      751.08      848.37     87.55 o 
   5 -12   7      245.97      332.22     51.51 o 
   6 -12   7      617.25      737.02     52.79 o 
   7 -12   7       68.10       61.20     36.62 o 
   8 -12   7      371.73      379.48     51.09 o 
   9 -12   7      616.60      475.88     59.12 o 
  10 -12   7       48.86       67.78     48.72 o 
  -3 -11   7     1080.96      835.49    100.38 o 
  -2 -11   7      227.31      228.24     75.66 o 
  -1 -11   7      292.90      231.54     84.01 o 
   0 -11   7     1199.31     1260.30    106.77 o 
   1 -11   7       29.75       34.67     46.67 o 
   2 -11   7      698.89      614.19     58.31 o 
   3 -11   7     1357.32     1376.90    119.25 o 
   4 -11   7       76.35       53.22     32.00 o 
   5 -11   7     1733.99     1755.90     66.09 o 
   6 -11   7      923.63      920.33     53.69 o 
   7 -11   7      159.59       77.09     44.27 o 
   8 -11   7     1352.30     1246.53    105.91 o 
   9 -11   7      359.41      290.99     41.26 o 
  10 -11   7       28.34        0.00     45.24 o 
  -4 -10   7      751.71      626.76    108.84 o 
  -3 -10   7      503.12      446.00     78.27 o 
  -2 -10   7      149.52      101.81     58.72 o 
  -1 -10   7     1933.25     1901.03    137.37 o 
   0 -10   7      471.56      407.42     57.60 o 
   1 -10   7      268.83      362.93     54.12 o 
   2 -10   7     1534.96     1450.96     57.38 o 
   3 -10   7     1303.48     1390.75     51.02 o 
   4 -10   7      437.45      499.83     71.26 o 
   5 -10   7     2016.54     2274.34    111.46 o 
   6 -10   7       10.14       16.30     31.01 o 
   7 -10   7     2305.37     2323.42     73.79 o 
   8 -10   7     2225.73     2170.03    140.08 o 
   9 -10   7        0.02        0.46     32.73 o 
  10 -10   7      753.05      731.61     62.35 o 
  11 -10   7      419.51      483.21     96.04 o 
  -5  -9   7      367.43      390.26     79.21 o 
  -4  -9   7      777.69      671.18     85.78 o 
  -3  -9   7       66.45        0.00     50.18 o 
  -2  -9   7     1720.26     1475.38     81.21 o 
  -1  -9   7     2152.79     2175.48    105.77 o 
   0  -9   7       11.66       10.83     36.17 o 
   1  -9   7     1671.48     1765.90     82.43 o 
   2  -9   7      382.16      415.19     36.14 o 
   3  -9   7       85.42       57.79     25.19 o 
   4  -9   7     2165.21     2172.85     65.40 o 
   5  -9   7     3343.88     3496.55     85.67 o 
   6  -9   7     1665.91     1637.34     60.63 o 
   7  -9   7     2598.46     2906.87    129.09 o 
   8  -9   7      352.53      413.85     58.10 o 
   9  -9   7     1158.39     1093.98     61.93 o 
  10  -9   7     1201.24     1179.81     69.41 o 
  11  -9   7       27.90       66.04     77.27 o 
  -6  -8   7       28.81       39.02     54.46 o 
  -5  -8   7      518.77      478.25     78.48 o 
  -4  -8   7      299.29      302.13     65.13 o 
  -3  -8   7     1033.46      970.66     92.10 o 
  -2  -8   7     1679.41     1631.44     79.07 o 
  -1  -8   7      397.94      388.56     48.39 o 
   0  -8   7     1470.31     1466.85     71.77 o 
   1  -8   7     2100.16     2145.46    132.30 o 
   2  -8   7       40.77       15.77     24.21 o 
   3  -8   7     3707.52     3697.41     75.67 o 
   4  -8   7     2609.09     2652.49     64.15 o 
   5  -8   7       17.21        5.72     39.04 o 
   6  -8   7     2458.83     2534.29    125.69 o 
   7  -8   7     1362.07     1306.61     66.40 o 
   8  -8   7      360.69      296.00     36.60 o 
   9  -8   7     2772.10     2771.57     95.59 o 
  10  -8   7      152.74      129.30     38.66 o 
  11  -8   7      284.62      322.86     84.32 o 
  12  -8   7     1041.36     1132.31    117.93 o 
  -7  -7   7       22.19        0.25     54.74 o 
  -6  -7   7      804.90      707.32     85.35 o 
  -5  -7   7     1121.44     1239.54    117.22 o 
  -4  -7   7        2.09        0.00     31.16 o 
  -3  -7   7     1516.16     1419.63     71.26 o 
  -2  -7   7     1686.40     1788.64     74.53 o 
  -1  -7   7      271.34      274.40     39.97 o 
   0  -7   7     4171.69     4236.45    173.66 o 
   1  -7   7      652.28      661.49     34.46 o 
   2  -7   7     2064.69     1982.12     50.12 o 
   3  -7   7     2973.96     2815.17     74.51 o 
   4  -7   7      187.22      169.93     29.86 o 
   5  -7   7     1402.32     1420.11     52.50 o 
   6  -7   7     2216.69     2114.20    109.36 o 
   7  -7   7        2.92        0.00     30.42 o 
   8  -7   7     2135.64     2170.18     74.44 o 
   9  -7   7     1535.21     1628.51     72.65 o 
  10  -7   7        1.05        0.00     31.52 o 
  11  -7   7      982.41      994.08    101.77 o 
  12  -7   7      351.81      533.76    152.98 o 
  -8  -6   7      475.62      451.70     80.22 o 
  -7  -6   7      643.16      555.64     90.32 o 
  -6  -6   7     2613.92     2591.69    128.95 o 
  -5  -6   7       90.99       72.32     40.41 o 
  -4  -6   7      466.21      480.30     45.84 o 
  -3  -6   7     2377.42     2336.82     88.21 o 
  -2  -6   7      151.73      150.84     31.90 o 
  -1  -6   7     2711.48     2583.97    111.10 o 
   0  -6   7     3076.76     3080.89     99.29 o 
   1  -6   7      308.65      393.68     27.65 o 
   2  -6   7     7417.50     7300.52    130.44 o 
   3  -6   7     3154.40     2947.12     62.33 o 
   4  -6   7      274.51      220.83     36.35 o 
   5  -6   7     1039.40     1065.94     87.15 o 
   6  -6   7      485.54      444.31     30.66 o 
   7  -6   7      246.72      245.15     28.09 o 
   8  -6   7     2986.20     2900.88     65.35 o 
   9  -6   7      314.25      271.07     35.82 o 
  10  -6   7      650.13      794.81     72.51 o 
  11  -6   7     1085.36     1110.92    104.24 o 
  12  -6   7       28.48      159.58     74.14 o 
  -9  -5   7      640.46      583.21     70.50 o 
  -8  -5   7      123.31       73.19     56.66 o 
  -7  -5   7     3457.44     3735.56    153.59 o 
  -6  -5   7     2211.28     2249.22     84.12 o 
  -5  -5   7      341.34      273.13     37.34 o 
  -4  -5   7     2042.30     1974.16     72.95 o 
  -3  -5   7      746.68      708.25     45.60 o 
  -2  -5   7     3333.00     3276.85    121.66 o 
  -1  -5   7     5459.03     5786.75    132.50 o 
   0  -5   7     1296.56     1274.98     55.51 o 
   1  -5   7     3116.41     3273.40     62.69 o 
   2  -5   7     7643.27     7729.04    110.49 o 
   3  -5   7       41.47       61.03     16.57 o 
   4  -5   7     2813.77     2679.15     50.32 o 
   5  -5   7     2365.91     2256.79     58.13 o 
   6  -5   7        1.80        0.00     18.25 o 
   7  -5   7     2975.53     2946.89     66.60 o 
   8  -5   7     1613.08     1559.75     46.89 o 
   9  -5   7       36.66       37.49     25.15 o 
  10  -5   7     1369.17     1521.69    152.19 o 
  11  -5   7      409.31      459.60     81.81 o 
  12  -5   7      187.11      254.40     77.40 o 
  -9  -4   7        5.50        0.00     43.61 o 
  -8  -4   7     1025.86     1123.19     95.21 o 
  -7  -4   7     6870.48     6859.65    161.79 o 
  -6  -4   7      558.83      560.55     61.36 o 
  -5  -4   7     2064.29     1897.52     95.18 o 
  -4  -4   7     2422.82     2564.64    160.10 o 
  -3  -4   7      393.03      397.05     33.77 o 
  -2  -4   7     7967.34     7745.68    155.09 o 
  -1  -4   7     4187.62     4480.57     82.75 o 
   0  -4   7     1125.97     1085.72     50.77 o 
   1  -4   7     6971.25     7041.97    107.09 o 
   2  -4   7     3207.89     3151.06     61.63 o 
   3  -4   7     3110.56     3194.17     53.43 o 
   4  -4   7     8552.18     8616.09    122.53 o 
   5  -4   7      496.51      501.30     24.91 o 
   6  -4   7     1933.78     1931.35     58.37 o 
   7  -4   7     4133.97     4122.19     74.55 o 
   8  -4   7        2.19        0.00     21.83 o 
   9  -4   7     1189.15     1230.50     60.75 o 
  10  -4   7      804.99      890.12     79.79 o 
  11  -4   7       70.42       83.10     99.22 o 
 -10  -3   7      303.23      292.71     61.69 o 
  -9  -3   7      244.59      204.81     49.59 o 
  -8  -3   7      698.76      771.13     97.55 o 
  -7  -3   7      217.63      188.07     81.66 o 
  -6  -3   7     1968.51     1821.85    189.78 o 
  -5  -3   7     5646.14     5869.21    173.57 o 
  -4  -3   7      172.40      180.16     23.49 o 
  -3  -3   7     7610.65     7942.28    206.54 o 
  -2  -3   7     3547.83     3340.09    105.34 o 
  -1  -3   7      583.98      643.57     25.96 o 
   0  -3   7     6873.39     7286.64    113.70 o 
   1  -3   7     4137.27     4113.80     60.64 o 
   2  -3   7       27.19       38.40     12.55 o 
   3  -3   7    11127.73    11018.90    137.39 o 
   4  -3   7     6539.76     6519.70     89.60 o 
   5  -3   7      559.30      575.14     22.91 o 
   6  -3   7     4634.18     4649.07     77.81 o 
   7  -3   7      376.02      323.27     25.44 o 
   8  -3   7     2761.66     2825.48     67.15 o 
   9  -3   7     1171.69     1218.74     61.59 o 
  10  -3   7      138.14      175.45     51.55 o 
  11  -3   7      595.59      670.57     88.60 o 
 -10  -2   7       28.09        0.00     36.29 o 
  -9  -2   7      697.88      712.17     53.71 o 
  -8  -2   7     1140.73     1240.29     71.38 o 
  -7  -2   7      143.82      159.08     36.68 o 
  -6  -2   7     4173.43     3997.34    134.39 o 
  -5  -2   7     2086.18     2181.58     71.51 o 
  -4  -2   7     1633.52     1718.71     59.43 o 
  -3  -2   7    11069.93    11829.12    535.10 o 
  -2  -2   7     2849.40     3010.13     63.59 o 
  -1  -2   7     2757.71     2747.50     67.06 o 
   0  -2   7     7958.18     8144.23    124.17 o 
   1  -2   7       26.52       20.40     10.59 o 
   2  -2   7     6641.89     6939.49     82.06 o 
   3  -2   7     6552.56     6256.19     80.14 o 
   4  -2   7      632.21      673.30     22.95 o 
   5  -2   7     3937.33     3972.31     67.19 o 
   6  -2   7     3475.97     3450.51     60.28 o 
   7  -2   7      358.44      337.42     24.99 o 
   8  -2   7     2497.34     2446.58     62.25 o 
   9  -2   7      128.98      154.09     37.38 o 
  10  -2   7      489.34      520.86     67.62 o 
  11  -2   7      699.35      806.85     91.80 o 
 -11  -1   7       79.44       41.43     41.33 o 
 -10  -1   7      822.46      819.68     72.17 o 
  -9  -1   7     1237.55     1210.91     66.83 o 
  -8  -1   7        0.69        0.00     32.00 o 
  -7  -1   7     1879.06     1852.65     74.52 o 
  -6  -1   7     4419.35     4569.58    101.40 o 
  -5  -1   7       82.84       80.89     24.80 o 
  -4  -1   7    11642.12    12724.35    350.02 o 
  -3  -1   7     4214.63     4547.69     92.88 o 
  -2  -1   7     2898.42     3070.33     66.32 o 
  -1  -1   7    12789.78    13848.10    179.26 o 
   0  -1   7     4429.51     4797.42     75.22 o 
   1  -1   7     3205.99     3311.10     53.39 o 
   2  -1   7     6753.20     6769.27     85.70 o 
   3  -1   7     3188.03     3141.08     48.86 o 
   4  -1   7     2711.29     2704.06     43.48 o 
   5  -1   7     3956.40     3911.93     74.67 o 
   6  -1   7      225.80      185.90     18.99 o 
   7  -1   7      959.92      953.74     40.57 o 
   8  -1   7     1452.88     1450.36     64.07 o 
   9  -1   7      121.97      102.22     38.59 o 
  10  -1   7     1253.98     1455.98     86.53 o 
  11  -1   7      327.28      326.93     65.99 o 
 -11   0   7       99.03       89.32     44.05 o 
 -10   0   7     1399.16     1493.05     70.86 o 
  -9   0   7       46.34       33.18     31.39 o 
  -8   0   7     1543.56     1533.69     54.90 o 
  -7   0   7     4735.43     4999.76    100.02 o 
  -6   0   7     1312.08     1300.72     44.43 o 
  -5   0   7     2163.66     2187.31     66.26 o 
  -4   0   7     6283.94     6766.30    110.38 o 
  -3   0   7      150.93      167.63     15.46 o 
  -2   0   7     3162.51     3371.42     62.45 o 
  -1   0   7    11388.11    11982.03    158.44 o 
   0   0   7     1604.29     1589.79     43.32 o 
   1   0   7    11183.69    12007.78    159.38 o 
   2   0   7     3172.52     3138.58     44.51 o 
   3   0   7       84.68       92.44     12.68 o 
   4   0   7     6489.90     6530.68     75.38 o 
   5   0   7     1349.25     1303.47     33.00 o 
   6   0   7       98.90       44.20     14.87 o 
   7   0   7     4563.22     4596.19     72.81 o 
   8   0   7      289.81      286.72     34.32 o 
   9   0   7      819.63      880.86     60.42 o 
  10   0   7      641.89      677.18     74.73 o 
 -11   1   7     1600.68     1634.41    106.32 o 
 -10   1   7     1252.24     1251.78     64.18 o 
  -9   1   7      151.81      100.13     33.69 o 
  -8   1   7     4041.60     4211.15     82.88 o 
  -7   1   7      512.00      498.50     49.00 o 
  -6   1   7      470.01      512.77     27.74 o 
  -5   1   7     6402.29     6980.31    115.96 o 
  -4   1   7     1535.54     1539.89     31.60 o 
  -3   1   7     1716.61     1653.41     41.75 o 
  -2   1   7     7271.52     7672.40    119.52 o 
  -1   1   7     5827.82     6230.67    113.29 o 
   0   1   7     2805.40     2757.01     51.21 o 
   1   1   7     5200.97     5113.88     75.14 o 
   2   1   7      306.56      292.69     13.39 o 
   3   1   7     6535.47     6600.86     74.47 o 
   4   1   7     6249.82     6453.74     89.44 o 
   5   1   7      308.03      319.67     21.95 o 
   6   1   7     1171.96     1190.57     40.90 o 
   7   1   7     2904.90     2965.16     54.64 o 
   8   1   7      129.80      153.00     25.41 o 
   9   1   7     1939.25     2107.03     81.99 o 
  10   1   7      306.46      356.81     60.92 o 
 -12   2   7      623.92      546.75     60.66 o 
 -11   2   7     1572.97     1751.72     79.17 o 
 -10   2   7       36.37       14.06     35.11 o 
  -9   2   7     2217.57     2283.89     67.89 o 
  -8   2   7     2361.79     2591.91     84.40 o 
  -7   2   7      581.00      597.10     31.27 o 
  -6   2   7     4135.34     4224.23     73.75 o 
  -5   2   7     2274.69     2352.64     72.04 o 
  -4   2   7     1250.86     1304.94     29.38 o 
  -3   2   7     2936.78     2886.86     80.33 o 
  -2   2   7    11838.81    12201.26    178.71 o 
  -1   2   7      572.51      597.28     28.04 o 
   0   2   7     5054.47     5151.52     87.19 o 
   1   2   7     1939.37     2053.94     41.09 o 
   2   2   7     3061.76     3031.95     52.45 o 
   3   2   7     5404.99     5661.81     70.66 o 
   4   2   7       22.61        3.67     13.76 o 
   5   2   7     2192.57     2307.11     49.06 o 
   6   2   7     4132.77     4146.30     75.91 o 
   7   2   7       38.64        0.00     22.85 o 
   8   2   7     1426.38     1507.35     90.34 o 
   9   2   7      709.43      577.41     87.85 o 
 -12   3   7      935.90      830.30    109.31 o 
 -11   3   7      617.93      666.90     73.30 o 
 -10   3   7      693.13      625.98     61.44 o 
  -9   3   7     1771.79     1960.73     75.03 o 
  -8   3   7      778.85      744.72     47.11 o 
  -7   3   7     2088.34     2130.74     59.46 o 
  -6   3   7     4057.60     4253.07     84.62 o 
  -5   3   7       38.28       23.83     12.51 o 
  -4   3   7     2147.72     2479.23     48.01 o 
  -3   3   7     2852.20     2799.03     59.00 o 
  -2   3   7        0.13        0.00     12.62 o 
  -1   3   7     6020.88     5829.81     95.19 o 
   0   3   7     6090.82     6073.23    112.99 o 
   1   3   7       17.04        0.00     14.05 o 
   2   3   7     6412.20     6614.21    120.08 o 
   3   3   7      242.27      252.54     30.25 o 
   4   3   7     2170.58     2246.59     82.31 o 
   5   3   7     3310.34     3396.63    124.08 o 
   6   3   7      597.88      607.88     36.93 o 
   7   3   7      772.69      767.89     57.54 o 
   8   3   7     1196.74     1249.70     80.26 o 
 -12   4   7     1158.43      903.88     86.82 o 
 -11   4   7       45.43       54.44     54.50 o 
 -10   4   7      819.19      921.93     98.60 o 
  -9   4   7     1128.34     1026.70    106.40 o 
  -8   4   7      272.53      249.93     42.05 o 
  -7   4   7     3590.19     3660.87     91.25 o 
  -6   4   7      661.88      624.14     41.48 o 
  -5   4   7      156.92      133.01     21.57 o 
  -4   4   7     9376.58     9380.42    192.28 o 
  -3   4   7     1137.63     1092.99     50.32 o 
  -2   4   7     1529.39     1512.10     60.41 o 
  -1   4   7     3454.60     3375.87     75.14 o 
   0   4   7      125.46      147.99     19.81 o 
   1   4   7     2729.05     2605.89     65.55 o 
   2   4   7     2470.50     2521.05     66.25 o 
   3   4   7      261.61      265.67     33.44 o 
   4   4   7     2247.82     2329.80     75.23 o 
   5   4   7     1066.17      984.20     58.45 o 
   6   4   7      233.02      191.38     39.95 o 
   7   4   7     1569.71     1470.00    110.76 o 
   8   4   7      268.26      264.78    118.46 o 
 -12   5   7      364.96      384.67    129.55 o 
 -11   5   7      901.62      894.75    153.26 o 
 -10   5   7     1037.76     1080.98    148.39 o 
  -9   5   7      631.50      848.21    125.80 o 
  -8   5   7     1262.22     1241.35     71.36 o 
  -7   5   7     2283.90     2163.58    110.73 o 
  -6   5   7        3.08        0.00     21.39 o 
  -5   5   7     3227.10     3095.64    128.73 o 
  -4   5   7     1815.27     1713.47     64.27 o 
  -3   5   7      660.42      614.92     43.13 o 
  -2   5   7     2800.33     2996.79     90.81 o 
  -1   5   7      626.30      653.33     30.48 o 
   0   5   7      811.22      886.90     39.97 o 
   1   5   7     3070.09     3231.62     77.33 o 
   2   5   7      268.53      300.70     41.96 o 
   3   5   7      870.94      899.75    106.05 o 
   4   5   7      959.78      972.96     53.84 o 
   5   5   7      101.79       95.16     33.43 o 
   6   5   7      924.94      814.78    125.64 o 
   7   5   7      642.31      737.79     59.07 o 
 -12   6   7      123.96      123.97    105.61 o 
 -11   6   7     1916.53     1984.27    204.35 o 
 -10   6   7      827.93      813.97    138.73 o 
  -9   6   7      124.44      108.73     44.55 o 
  -8   6   7     3174.77     3020.10     93.52 o 
  -7   6   7      279.80      248.40     47.15 o 
  -6   6   7      118.35      138.07     30.95 o 
  -5   6   7     4709.74     4434.30    115.97 o 
  -4   6   7       13.35       30.31     25.44 o 
  -3   6   7     2255.22     2140.17     76.66 o 
  -2   6   7     2706.60     2621.03     77.20 o 
  -1   6   7      379.40      408.92     37.17 o 
   0   6   7     1121.02     1088.82     46.68 o 
   1   6   7     1562.70     1622.22     63.08 o 
   2   6   7       37.43        0.00     31.69 o 
   3   6   7     1884.39     1960.24     88.09 o 
   4   6   7      274.97      286.29     39.16 o 
   5   6   7      290.40      305.26     47.61 o 
   6   6   7      873.97      993.03     97.66 o 
 -12   7   7      835.51      812.45    162.92 o 
 -11   7   7      893.69     1008.98    157.01 o 
 -10   7   7       29.15       18.68     82.06 o 
  -9   7   7     1446.91     1406.66    157.65 o 
  -8   7   7     1214.65     1208.12     63.38 o 
  -7   7   7       46.84       57.03     30.18 o 
  -6   7   7     3788.53     3614.63    104.69 o 
  -5   7   7     1277.83     1159.08     60.08 o 
  -4   7   7      277.35      320.07     53.18 o 
  -3   7   7     1851.78     1969.08    144.20 o 
  -2   7   7      653.88      682.24     60.10 o 
  -1   7   7     2641.78     2585.97     70.85 o 
   0   7   7     2251.69     2380.11     87.94 o 
   1   7   7      273.48      271.95     38.45 o 
   2   7   7     1436.67     1550.85     77.35 o 
   3   7   7     1549.04     1556.00     68.48 o 
   4   7   7      167.72      184.36     39.40 o 
   5   7   7      784.98      815.17     73.02 o 
 -11   8   7       29.89       48.69     97.62 o 
 -10   8   7      768.03      695.67    136.18 o 
  -9   8   7      820.81      696.47    123.65 o 
  -8   8   7       94.57       62.35     48.29 o 
  -7   8   7      973.59      834.40     74.48 o 
  -6   8   7      911.51      844.67     71.49 o 
  -5   8   7      107.70       40.08     59.03 o 
  -4   8   7     1745.08     1702.85    112.95 o 
  -3   8   7     1469.19     1435.93     95.78 o 
  -2   8   7      258.29      244.66     42.76 o 
  -1   8   7     2311.65     2471.49     79.55 o 
   0   8   7      833.96      892.07     60.27 o 
   1   8   7      285.09      344.46     46.98 o 
   2   8   7     1660.21     1736.81     74.16 o 
   3   8   7       30.79       47.71     37.43 o 
   4   8   7     1215.70     1234.49    137.05 o 
 -11   9   7      193.15      188.07    106.09 o 
 -10   9   7     1192.35     1180.36    162.92 o 
  -9   9   7      281.02      286.57    111.83 o 
  -8   9   7      248.34      201.96     92.12 o 
  -7   9   7     1047.26      913.51    131.31 o 
  -6   9   7       64.98      106.35     49.51 o 
  -5   9   7     1009.71      880.72     80.29 o 
  -4   9   7     1113.62      945.44     84.73 o 
  -3   9   7       28.18       36.25     35.10 o 
  -2   9   7     1074.30     1165.05    133.59 o 
  -1   9   7     1042.50     1145.23     93.45 o 
   0   9   7       30.26       37.82     36.55 o 
   1   9   7      865.61      888.88     61.81 o 
   2   9   7      613.06      668.70     56.41 o 
   3   9   7      563.42      517.24     67.39 o 
 -10  10   7      489.45      367.99    114.63 o 
  -9  10   7       56.45       66.33     90.28 o 
  -8  10   7      923.80      701.41    132.99 o 
  -7  10   7      372.95      374.93    104.01 o 
  -6  10   7      179.52      152.22     95.07 o 
  -5  10   7     1490.93     1459.19    105.25 o 
  -4  10   7      102.70       55.46     55.63 o 
  -3  10   7      352.85      355.96     59.50 o 
  -2  10   7     1237.86     1329.18     64.15 o 
  -1  10   7       40.16       45.61     38.42 o 
   0  10   7      639.78      688.37     56.60 o 
   1  10   7      850.33      894.70    104.02 o 
  -9  11   7      632.52      755.46    143.44 o 
  -8  11   7      340.23      210.18    106.01 o 
  -7  11   7       12.68        0.00     77.91 o 
  -6  11   7      593.64      353.78    113.75 o 
  -5  11   7      727.52      717.14    141.93 o 
  -4  11   7       43.46       44.06    107.04 o 
  -3  11   7      677.89      776.95     76.09 o 
  -2  11   7      198.16      263.04     45.94 o 
  -1  11   7      200.03       60.23     43.85 o 
  -6  12   7      586.48      406.23    137.22 o 
  -5  12   7        6.31       35.68    103.69 o 
   2 -13   8      537.05      507.63    114.99 o 
   3 -13   8        1.09        1.69     42.05 o 
   4 -13   8      487.28      490.31     50.18 o 
   5 -13   8      303.57      285.24     44.80 o 
   6 -13   8      116.71       96.02     60.84 o 
   7 -13   8      857.13      895.67     62.99 o 
   8 -13   8      254.22      247.60     48.34 o 
  -1 -12   8      129.60       85.51     72.21 o 
   0 -12   8      143.24      117.01     71.27 o 
   1 -12   8      979.19      969.75    106.40 o 
   2 -12   8      298.30      230.92     75.37 o 
   3 -12   8      350.87      309.12     46.37 o 
   4 -12   8      912.30      911.93     54.93 o 
   5 -12   8       78.89       50.38     36.66 o 
   6 -12   8      419.69      406.44     46.50 o 
   7 -12   8      513.83      598.87     51.45 o 
   8 -12   8       66.68      119.02     40.52 o 
   9 -12   8      742.79      752.98     68.42 o 
  -2 -11   8      568.43      622.11     93.53 o 
  -1 -11   8        3.89        0.00     59.45 o 
   0 -11   8      951.91     1007.54    153.78 o 
   1 -11   8      762.39      632.43     69.84 o 
   2 -11   8        1.39        0.00     31.85 o 
   3 -11   8     1256.90     1348.93     94.01 o 
   4 -11   8      691.50      778.01     57.05 o 
   5 -11   8      205.79      136.78     36.85 o 
   6 -11   8     1274.91     1476.44     68.44 o 
   7 -11   8      154.91      152.12     38.63 o 
   8 -11   8      553.62      526.42     57.62 o 
   9 -11   8      936.95      915.95     57.49 o 
  10 -11   8       69.32       77.44     39.82 o 
  -4 -10   8       73.59       76.11     68.53 o 
  -3 -10   8      814.74      789.04     95.50 o 
  -2 -10   8      121.71        0.00     59.32 o 
  -1 -10   8      811.71      733.38     87.46 o 
   0 -10   8      766.70      767.32     68.91 o 
   1 -10   8      217.23      154.04     53.91 o 
   2 -10   8     2625.83     2559.72    124.99 o 
   3 -10   8     1606.86     1635.22     75.73 o 
   4 -10   8       73.59       89.01     33.42 o 
   5 -10   8     1023.81     1204.93     72.49 o 
   6 -10   8      949.08      938.28     68.31 o 
   7 -10   8      268.62      313.76     63.14 o 
   8 -10   8     1274.92     1272.80     73.98 o 
   9 -10   8      656.70      600.99     59.67 o 
  10 -10   8      141.72      144.92     63.68 o 
  11 -10   8      858.14      795.99     63.88 o 
  -5  -9   8        5.82        7.73     61.80 o 
  -4  -9   8      719.10      713.52     89.81 o 
  -3  -9   8     1155.08     1151.26    103.34 o 
  -2  -9   8      225.93      228.58     53.01 o 
  -1  -9   8     2279.51     2254.52     94.69 o 
   0  -9   8      466.02      460.56     54.85 o 
   1  -9   8      992.80     1006.34    104.57 o 
   2  -9   8     3299.71     3293.90    155.10 o 
   3  -9   8       70.13       21.28     29.12 o 
   4  -9   8      336.24      339.64     38.30 o 
   5  -9   8     3262.89     3344.64     85.01 o 
   6  -9   8       90.70       71.36     44.01 o 
   7  -9   8      864.27      976.86     62.80 o 
   8  -9   8     1043.61     1106.73     70.32 o 
   9  -9   8        3.23        0.00     32.02 o 
  10  -9   8     1001.25      961.29     67.83 o 
  11  -9   8      564.42      584.86    101.67 o 
  -6  -8   8      127.95      109.64     65.49 o 
  -5  -8   8      459.73      518.06     83.74 o 
  -4  -8   8     1323.24     1114.07    249.69 o 
  -3  -8   8       10.80        0.31     54.86 o 
  -2  -8   8     2147.87     2059.92    187.84 o 
  -1  -8   8     1936.88     1883.40     81.85 o 
   0  -8   8        0.47        0.00     34.52 o 
   1  -8   8     3796.18     3962.59    118.64 o 
   2  -8   8      218.80      261.40     32.23 o 
   3  -8   8     1970.03     1893.95     53.91 o 
   4  -8   8     3257.51     3257.83     80.94 o 
   5  -8   8     1880.52     1960.61     63.23 o 
   6  -8   8      203.12      194.80     34.01 o 
   7  -8   8      962.08      959.56     61.38 o 
   8  -8   8      272.74      306.54     37.47 o 
   9  -8   8      724.82      680.68     46.70 o 
  10  -8   8      635.53      583.76     55.03 o 
  11  -8   8        4.81        0.00     72.61 o 
  -7  -7   8      590.78      455.16     91.80 o 
  -6  -7   8      132.92       11.18     64.14 o 
  -5  -7   8     1433.48     1387.09    104.78 o 
  -4  -7   8      539.30      407.61     51.02 o 
  -3  -7   8      562.45      571.16     52.33 o 
  -2  -7   8     2885.17     2912.38    118.78 o 
  -1  -7   8      325.75      327.72     43.66 o 
   0  -7   8     1967.34     1991.67     92.16 o 
   1  -7   8     2604.94     2597.19     89.77 o 
   2  -7   8      383.02      394.99     32.58 o 
   3  -7   8     1638.55     1674.01     71.95 o 
   4  -7   8     3394.12     3363.44     72.64 o 
   5  -7   8      116.46       94.14     38.29 o 
   6  -7   8     1422.46     1515.62     68.23 o 
   7  -7   8     1050.22     1112.18     57.41 o 
   8  -7   8       36.39        0.00     27.91 o 
   9  -7   8     1166.14     1105.49     79.10 o 
  10  -7   8      307.00      336.36     75.50 o 
  11  -7   8      252.85      337.46     85.44 o 
  -8  -6   8     1074.15      844.33     98.30 o 
  -7  -6   8        7.55        0.00     82.54 o 
  -6  -6   8     2048.41     1750.94    167.67 o 
  -5  -6   8     1872.25     1972.65    115.83 o 
  -4  -6   8       46.54       48.38     34.18 o 
  -3  -6   8     2146.87     1977.39    170.04 o 
  -2  -6   8     2737.26     2772.09    132.28 o 
  -1  -6   8      651.97      631.73     47.28 o 
   0  -6   8     3407.81     3239.86     97.02 o 
   1  -6   8     1230.08     1198.52     61.99 o 
   2  -6   8     1856.30     1866.83     55.40 o 
   3  -6   8     3706.11     3581.25     71.94 o 
   4  -6   8      306.13      246.83     27.19 o 
   5  -6   8     1000.59     1126.68     48.82 o 
   6  -6   8     1514.12     1562.71     64.55 o 
   7  -6   8      131.75       97.02     29.05 o 
   8  -6   8     2203.82     2256.66     68.84 o 
   9  -6   8      593.49      668.68    113.75 o 
  10  -6   8       43.14       64.61     34.73 o 
  11  -6   8      459.78      574.89     92.05 o 
  -8  -5   8      155.13      122.39     59.42 o 
  -7  -5   8      400.80      382.90     71.08 o 
  -6  -5   8     4173.84     4461.73    125.81 o 
  -5  -5   8       24.49       40.21     31.04 o 
  -4  -5   8     1547.36     1484.07     68.19 o 
  -3  -5   8     3413.66     3289.23    117.25 o 
  -2  -5   8      146.91      131.79     32.26 o 
  -1  -5   8     5478.37     5555.45    248.45 o 
   0  -5   8     3964.07     3914.83    140.64 o 
   1  -5   8        6.30        0.00     26.64 o 
   2  -5   8     6840.11     6752.95    122.20 o 
   3  -5   8     5694.65     5757.40     97.18 o 
   4  -5   8      539.71      567.57     30.24 o 
   5  -5   8     2478.51     2546.62     72.40 o 
   6  -5   8      314.70      244.42     30.85 o 
   7  -5   8     1098.72     1160.69     68.63 o 
   8  -5   8     2109.12     2157.11     60.40 o 
   9  -5   8       73.56       61.19     34.79 o 
  10  -5   8      339.06      301.32     40.30 o 
  11  -5   8      525.35      583.27    118.82 o 
  -9  -4   8      402.39      357.45     59.63 o 
  -8  -4   8       49.07       92.98     55.30 o 
  -7  -4   8     5335.27     5448.11    189.30 o 
  -6  -4   8     1018.50     1016.13     57.84 o 
  -5  -4   8      124.23      147.88     34.12 o 
  -4  -4   8     4448.56     4574.21    115.82 o 
  -3  -4   8     1592.08     1680.89     62.70 o 
  -2  -4   8     3953.02     4005.21    109.97 o 
  -1  -4   8     9337.24     9562.15    242.51 o 
   0  -4   8     2097.94     2120.24    159.24 o 
   1  -4   8     3121.83     2988.63     85.62 o 
   2  -4   8     7702.25     7612.81    109.38 o 
   3  -4   8      180.12      180.39     19.92 o 
   4  -4   8     6711.52     6944.97    115.89 o 
   5  -4   8     3118.61     2946.10     66.07 o 
   6  -4   8      242.91      226.98     37.36 o 
   7  -4   8     2793.40     2798.82     66.32 o 
   8  -4   8      568.28      593.08     36.50 o 
   9  -4   8       78.92      107.76     33.71 o 
  10  -4   8      843.82      867.40     90.95 o 
  11  -4   8      118.71      177.15    123.53 o 
 -10  -3   8      624.45      699.60     62.19 o 
  -9  -3   8        5.96       19.71     42.99 o 
  -8  -3   8      638.19      650.45     79.88 o 
  -7  -3   8     2940.86     3180.95    132.24 o 
  -6  -3   8      211.89      164.52     82.86 o 
  -5  -3   8     5576.89     5646.51    170.80 o 
  -4  -3   8     3500.66     3705.62     95.78 o 
  -3  -3   8     2474.34     2934.76    103.17 o 
  -2  -3   8     7665.27     7651.99    135.33 o 
  -1  -3   8     6114.32     6572.29    153.69 o 
   0  -3   8     1550.01     1535.52     43.94 o 
   1  -3   8     7424.98     7704.72    100.07 o 
   2  -3   8     1064.70     1131.46     30.30 o 
   3  -3   8     4285.29     4206.53     68.97 o 
   4  -3   8     7345.89     7437.11    100.76 o 
   5  -3   8      630.49      567.76     29.22 o 
   6  -3   8     2737.48     2694.94     54.73 o 
   7  -3   8     1100.69     1162.76     48.58 o 
   8  -3   8        9.88        0.00     23.13 o 
   9  -3   8      841.51      916.79     65.11 o 
  10  -3   8      573.68      698.84     83.60 o 
  11  -3   8       37.77       25.95     96.79 o 
 -10  -2   8      363.80      358.61     50.20 o 
  -9  -2   8       25.39       24.85     35.67 o 
  -8  -2   8     1907.18     2188.19     89.68 o 
  -7  -2   8       17.96       25.14     31.21 o 
  -6  -2   8     2131.58     2400.39    101.98 o 
  -5  -2   8     4962.60     5219.51    156.15 o 
  -4  -2   8       14.56       33.61     19.70 o 
  -3  -2   8     7550.96     8389.61    119.42 o 
  -2  -2   8     4784.78     5108.09     98.79 o 
  -1  -2   8        2.02        0.00     11.92 o 
   0  -2   8     4530.93     4631.18     75.93 o 
   1  -2   8     1655.81     1705.02     42.26 o 
   2  -2   8     3883.78     3926.88     62.95 o 
   3  -2   8     5257.72     5138.65     71.44 o 
   4  -2   8     3714.13     3581.07     54.21 o 
   5  -2   8      969.44      973.85     30.52 o 
   6  -2   8     2828.96     2797.86     70.49 o 
   7  -2   8       81.82       57.74     20.75 o 
   8  -2   8      771.97      745.84     43.01 o 
   9  -2   8     1670.37     1821.89     76.19 o 
  10  -2   8       12.89       69.83     59.32 o 
 -10  -1   8        7.88        0.00     45.53 o 
  -9  -1   8     1950.31     2106.57     75.50 o 
  -8  -1   8      975.63     1029.88     57.36 o 
  -7  -1   8      154.07      112.09     36.03 o 
  -6  -1   8     3028.95     3184.60     83.16 o 
  -5  -1   8     1988.74     2036.48     61.72 o 
  -4  -1   8     3181.01     3411.34     93.32 o 
  -3  -1   8     3990.36     4299.71    110.41 o 
  -2  -1   8     1542.54     1637.10     44.08 o 
  -1  -1   8     1579.86     1719.80     36.25 o 
   0  -1   8     9229.07     9947.34    134.92 o 
   1  -1   8       55.17       29.08     12.75 o 
   2  -1   8     3119.12     2944.30     48.56 o 
   3  -1   8     3391.55     3252.27     51.82 o 
   4  -1   8      159.31      145.81     16.27 o 
   5  -1   8     4612.01     4661.94     68.19 o 
   6  -1   8     1129.37     1005.21     36.83 o 
   7  -1   8      135.89      151.75     26.22 o 
   8  -1   8     2122.82     2071.64     64.81 o 
   9  -1   8      317.70      319.22     36.17 o 
  10  -1   8      393.13      493.37     79.76 o 
 -11   0   8      121.85       89.61     43.11 o 
 -10   0   8      934.28      909.86     60.09 o 
  -9   0   8     1432.91     1498.34     65.32 o 
  -8   0   8      112.02      109.08     26.75 o 
  -7   0   8     3745.51     3929.32     87.53 o 
  -6   0   8     2241.15     2330.31     69.60 o 
  -5   0   8        2.42        9.53     17.69 o 
  -4   0   8     3803.79     3984.72     67.48 o 
  -3   0   8     3732.05     3931.48     59.68 o 
  -2   0   8     1683.20     1806.24     52.33 o 
  -1   0   8     3038.38     3339.19     60.97 o 
   0   0   8     9154.92     9765.24    152.76 o 
   1   0   8     5237.26     5672.75    109.20 o 
   2   0   8     3506.74     3466.67     57.81 o 
   3   0   8      673.03      710.21     27.36 o 
   4   0   8     1675.78     1650.47     42.54 o 
   5   0   8     3024.03     2996.91     59.18 o 
   6   0   8      515.18      498.68     40.86 o 
   7   0   8     3328.25     3244.00    100.94 o 
   8   0   8     1367.94     1285.88     55.12 o 
   9   0   8       34.25       12.80     34.03 o 
  10   0   8      678.27      621.35    119.26 o 
 -11   1   8      198.87      208.94     44.29 o 
 -10   1   8     1946.16     2087.08     72.25 o 
  -9   1   8      379.36      413.13     44.64 o 
  -8   1   8     1534.77     1681.14     58.34 o 
  -7   1   8     4385.00     4498.17     83.60 o 
  -6   1   8      198.18      201.39     25.55 o 
  -5   1   8      954.97     1065.19     45.27 o 
  -4   1   8     3277.25     3287.61     63.67 o 
  -3   1   8        1.41        0.00     14.55 o 
  -2   1   8     5833.35     5900.79    138.42 o 
  -1   1   8     4770.02     4704.26     99.31 o 
   0   1   8      154.89      197.22     20.70 o 
   1   1   8     4810.02     4727.22     95.20 o 
   2   1   8     1184.08     1182.05     46.29 o 
   3   1   8     1077.57     1044.51     35.12 o 
   4   1   8     5861.70     6063.93    100.70 o 
   5   1   8       99.46       80.89     29.89 o 
   6   1   8      277.76      245.06     38.82 o 
   7   1   8     4271.69     4336.76    115.56 o 
   8   1   8      210.93      203.26     32.99 o 
   9   1   8      407.74      386.25     70.20 o 
 -11   2   8     1191.12     1141.71    109.69 o 
 -10   2   8     1492.02     1567.29     90.74 o 
  -9   2   8        2.46        0.00     33.54 o 
  -8   2   8     2836.07     3094.08    117.04 o 
  -7   2   8     1918.71     2125.71     82.00 o 
  -6   2   8     1039.64     1035.04     58.13 o 
  -5   2   8     3631.11     3670.00     78.32 o 
  -4   2   8      876.95      801.10     34.39 o 
  -3   2   8     5900.11     5918.70    182.53 o 
  -2   2   8     8762.32     8543.55    181.82 o 
  -1   2   8     1768.61     1691.33     64.97 o 
   0   2   8     2088.28     2025.76     57.92 o 
   1   2   8     2783.28     2783.97     59.02 o 
   2   2   8      840.81      842.12     37.86 o 
   3   2   8     3852.22     3921.57     79.25 o 
   4   2   8      648.84      738.79     45.88 o 
   5   2   8       75.64       47.49     29.09 o 
   6   2   8     3519.02     3494.29     76.65 o 
   7   2   8      802.99      798.26     46.73 o 
   8   2   8      336.96      300.88     53.75 o 
   9   2   8      920.77      995.66    111.23 o 
 -11   3   8     1121.28     1224.34    161.40 o 
 -10   3   8       45.39        4.23     81.26 o 
  -9   3   8      532.87      557.65    115.11 o 
  -8   3   8     3956.25     4063.45    205.07 o 
  -7   3   8       15.17        0.00     38.23 o 
  -6   3   8     3503.89     3388.28    116.03 o 
  -5   3   8     2387.05     2363.59     93.23 o 
  -4   3   8      383.90      344.32     40.07 o 
  -3   3   8     5422.15     5218.58    126.43 o 
  -2   3   8      258.96      283.21     46.04 o 
  -1   3   8     1813.87     1784.87     68.66 o 
   0   3   8     5241.29     5179.32     89.07 o 
   1   3   8      358.34      395.03     36.03 o 
   2   3   8     1357.88     1315.67     43.29 o 
   3   3   8     2553.64     2661.78     78.73 o 
   4   3   8       25.04       39.86     27.70 o 
   5   3   8     1406.05     1460.90     63.84 o 
   6   3   8      975.02      933.37     56.46 o 
   7   3   8       11.61        0.00     34.53 o 
   8   3   8      919.88     1065.12    150.47 o 
 -11   4   8      653.95      704.13    140.49 o 
 -10   4   8       65.39       51.73     84.93 o 
  -9   4   8     1424.00     1339.29    150.71 o 
  -8   4   8      641.66      558.85    112.07 o 
  -7   4   8     1414.15     1256.46     61.61 o 
  -6   4   8     4484.76     4414.22    159.73 o 
  -5   4   8      350.81      338.94     35.71 o 
  -4   4   8     2795.43     2540.98     80.33 o 
  -3   4   8     1209.94     1132.85     55.10 o 
  -2   4   8      260.62      229.19     33.15 o 
  -1   4   8     1985.31     1993.72     57.16 o 
   0   4   8     1599.99     1612.50     46.15 o 
   1   4   8      364.42      361.47     27.59 o 
   2   4   8     2178.08     2199.69     70.92 o 
   3   4   8      822.77      867.71     49.99 o 
   4   4   8      453.99      420.73     41.53 o 
   5   4   8     1119.74     1131.19     60.07 o 
   6   4   8      143.73       94.47     63.91 o 
   7   4   8      594.96      619.85     58.00 o 
 -11   5   8        5.98       32.49     92.84 o 
 -10   5   8      833.02      836.00    136.58 o 
  -9   5   8      927.56      875.43    130.19 o 
  -8   5   8       42.74       30.83     28.73 o 
  -7   5   8     2534.06     2604.99    116.11 o 
  -6   5   8     2665.22     2468.94     82.03 o 
  -5   5   8     2594.81     2327.80    110.34 o 
  -4   5   8     3486.06     3325.65     97.79 o 
  -3   5   8      274.19      303.66     45.27 o 
  -2   5   8      512.24      447.48     43.29 o 
  -1   5   8     2889.85     2984.05     74.94 o 
   0   5   8        2.06       10.29     24.54 o 
   1   5   8     1846.22     1876.15     59.79 o 
   2   5   8     2252.73     2376.62    118.16 o 
   3   5   8        1.04       14.69     37.50 o 
   4   5   8     1880.77     1969.79     74.96 o 
   5   5   8      327.92      344.84     44.40 o 
   6   5   8       86.53       86.74     36.84 o 
 -11   6   8      579.94      594.05    138.34 o 
 -10   6   8     1641.17     1571.50    178.97 o 
  -9   6   8      120.62        0.00     69.61 o 
  -8   6   8     1172.73     1149.43     68.91 o 
  -7   6   8      794.56      869.68     87.28 o 
  -6   6   8      636.62      510.59     44.78 o 
  -5   6   8     3122.55     2942.16     93.44 o 
  -4   6   8      461.20      524.89     45.57 o 
  -3   6   8      766.15      688.77     51.01 o 
  -2   6   8     4581.78     4343.80    122.61 o 
  -1   6   8     1320.70     1285.22     61.90 o 
   0   6   8      491.56      447.78     37.65 o 
   1   6   8     2922.56     3145.71    170.71 o 
   2   6   8      523.50      477.59     45.10 o 
   3   6   8     1232.60     1299.94     93.49 o 
   4   6   8      949.36     1002.37     60.79 o 
   5   6   8        0.53        0.00     35.56 o 
 -11   7   8     1292.88      926.36    157.33 o 
 -10   7   8      148.30       92.76     93.95 o 
  -9   7   8      558.29      364.56    101.86 o 
  -8   7   8     1360.79     1424.78     91.62 o 
  -7   7   8      965.35      912.41     58.25 o 
  -6   7   8      936.88      926.73     60.65 o 
  -5   7   8     1779.75     1730.37    102.62 o 
  -4   7   8       43.92       10.97     30.02 o 
  -3   7   8     1016.48      930.47     79.97 o 
  -2   7   8     2159.04     2170.90     76.22 o 
  -1   7   8      218.31      188.33     40.15 o 
   0   7   8     1942.84     2117.34     95.13 o 
   1   7   8     1474.39     1580.78     76.06 o 
   2   7   8      228.92      179.67     39.71 o 
   3   7   8     1584.17     1735.87    100.32 o 
   4   7   8      195.52      167.93     42.46 o 
 -11   8   8      563.21      559.65    139.53 o 
 -10   8   8       65.68      124.29     93.95 o 
  -9   8   8     1401.06     1239.67    157.73 o 
  -8   8   8      261.90      299.26     58.92 o 
  -7   8   8      475.73      409.70     62.01 o 
  -6   8   8     1937.21     1830.45    122.25 o 
  -5   8   8      828.96      867.19    249.81 o 
  -4   8   8      530.11      426.13    105.49 o 
  -3   8   8     2494.70     2537.97    242.19 o 
  -2   8   8        2.69        0.00     34.50 o 
  -1   8   8      988.46     1069.04     84.99 o 
   0   8   8     1541.20     1698.64     71.32 o 
   1   8   8        2.26        0.00     35.32 o 
   2   8   8      788.88      875.53     64.12 o 
   3   8   8      759.60      793.73     60.07 o 
 -10   9   8      616.76      513.75    127.96 o 
  -9   9   8      611.46      612.33    134.18 o 
  -8   9   8       20.15        0.00     81.66 o 
  -7   9   8     1021.99      976.81    139.53 o 
  -6   9   8      540.22      585.35    119.10 o 
  -5   9   8      169.27       65.81     49.97 o 
  -4   9   8     2459.98     2432.06    128.61 o 
  -3   9   8      564.82      461.14     78.25 o 
  -2   9   8      277.91      149.06     51.54 o 
  -1   9   8     1179.42     1343.70     66.78 o 
   0   9   8      118.53       98.88     45.01 o 
   1   9   8      341.41      389.19     49.37 o 
   2   9   8      601.91      662.75     58.04 o 
  -9  10   8       88.47       85.33     96.43 o 
  -8  10   8      488.39      413.41    114.31 o 
  -7  10   8      537.24      631.49    126.84 o 
  -6  10   8       23.64       60.99     90.28 o 
  -5  10   8      378.83      183.04    103.05 o 
  -4  10   8     1178.71     1013.17    107.72 o 
  -3  10   8      112.83       22.91    107.52 o 
  -2  10   8      797.34      929.10     79.90 o 
  -1  10   8      578.41      631.65     63.41 o 
   0  10   8       70.63       44.94     42.12 o 
  -7  11   8      151.03      103.53     98.98 o 
  -6  11   8       84.85       59.47    104.41 o 
  -5  11   8      873.25      709.96    144.16 o 
  -4  11   8       60.63      135.30    119.34 o 
  -3  11   8      302.31      276.16     61.52 o 
  -2  11   8      492.87      534.25    126.72 o 
   3 -13   9      299.38      274.36     49.13 o 
   4 -13   9       43.81       38.81     45.66 o 
   5 -13   9      612.25      736.17     56.32 o 
   6 -13   9       84.59       93.25     42.43 o 
   0 -12   9        3.91        0.00     66.84 o 
   1 -12   9      580.47      620.82    114.79 o 
   2 -12   9      682.04      726.61     97.79 o 
   3 -12   9       19.67        4.06     55.42 o 
   4 -12   9      567.87      571.13     62.05 o 
   5 -12   9      518.23      572.40     49.60 o 
   6 -12   9        6.78        0.00     37.54 o 
   7 -12   9      682.36      790.69     56.11 o 
   8 -12   9      244.80      231.42     46.70 o 
  -2 -11   9      544.23      627.98     98.05 o 
  -1 -11   9      192.83       73.83     67.35 o 
   0 -11   9      337.86      249.07     75.54 o 
   1 -11   9     1162.96     1064.14    117.48 o 
   2 -11   9      518.98      546.21     68.72 o 
   3 -11   9      538.77      547.61     52.47 o 
   4 -11   9      665.61      764.65     58.39 o 
   5 -11   9       82.89       52.96     34.96 o 
   6 -11   9      227.62      231.57     41.44 o 
   7 -11   9      873.10      919.42     57.23 o 
   8 -11   9        6.44       43.24     45.22 o 
   9 -11   9      491.20      545.36     49.95 o 
  -3 -10   9      564.95      566.79     89.53 o 
  -2 -10   9      974.07      930.86    101.38 o 
  -1 -10   9       96.88        0.00     63.21 o 
   0 -10   9      989.62     1075.67     79.07 o 
   1 -10   9      744.26      812.54     72.04 o 
   2 -10   9      200.49      174.77     53.51 o 
   3 -10   9     2115.38     2207.20    108.50 o 
   4 -10   9      403.32      348.02     41.04 o 
   5 -10   9      177.13      132.26     49.09 o 
   6 -10   9     1176.73     1307.82     61.08 o 
   7 -10   9      344.49      352.34     42.92 o 
   8 -10   9      141.29       62.56     44.18 o 
   9 -10   9      706.69      699.16     52.14 o 
  10 -10   9       65.16      113.91     40.76 o 
  -5  -9   9      412.47      375.04     86.65 o 
  -4  -9   9      349.97      354.61     86.29 o 
  -2  -9   9      317.54      189.03     66.21 o 
  -1  -9   9      767.26      656.84     64.72 o 
   0  -9   9      693.81      692.89     64.44 o 
   1  -9   9        7.31        6.86     42.44 o 
   2  -9   9     2028.93     2096.18     95.52 o 
   3  -9   9     1717.51     1841.07    123.03 o 
   4  -9   9       61.28       29.72     31.65 o 
   5  -9   9     2003.94     2133.38     94.11 o 
   6  -9   9      520.58      598.76     46.29 o 
   7  -9   9       50.01        6.21     39.33 o 
   8  -9   9     1069.38     1063.30    108.02 o 
   9  -9   9      484.58      441.96     50.95 o 
  10  -9   9      118.37      123.93     44.46 o 
  -6  -8   9      692.54      668.80     95.18 o 
  -5  -8   9      161.86      113.39     66.09 o 
  -4  -8   9     2000.40     1823.14    121.40 o 
  -3  -8   9     1410.53     1187.18     99.14 o 
  -2  -8   9      252.25      228.05     49.36 o 
  -1  -8   9     1662.16     1708.06    123.27 o 
   0  -8   9      568.92      528.63     56.31 o 
   1  -8   9      338.15      258.25     46.60 o 
   2  -8   9     1243.07     1298.98     52.41 o 
   3  -8   9      315.19      303.85     36.57 o 
   4  -8   9     1564.26     1547.26     69.12 o 
   5  -8   9     2573.08     2645.63     81.25 o 
   6  -8   9       64.33       35.78     34.07 o 
   7  -8   9      879.98      873.25     50.76 o 
   8  -8   9      947.30      959.39     67.23 o 
   9  -8   9       18.04       29.62     33.16 o 
  10  -8   9      658.94      670.11     61.32 o 
  11  -8   9      316.02      328.40     59.98 o 
  -6  -7   9       69.67       23.00     59.01 o 
  -5  -7   9     1014.13     1085.55     98.32 o 
  -4  -7   9     1548.66     1581.98    110.29 o 
  -3  -7   9        1.82       23.25     38.57 o 
  -2  -7   9     2232.11     2221.50    173.91 o 
  -1  -7   9     2660.90     2640.06    109.12 o 
   0  -7   9       53.45       37.90     35.80 o 
   1  -7   9     1567.61     1574.07     74.27 o 
   2  -7   9      506.71      564.18     46.55 o 
   3  -7   9       33.52       28.73     27.88 o 
   4  -7   9     5775.21     6019.49    107.50 o 
   5  -7   9      684.41      691.89     80.65 o 
   6  -7   9      354.55      286.14     81.68 o 
   7  -7   9     1285.98     1380.38     58.48 o 
   8  -7   9       11.53       49.94     42.76 o 
   9  -7   9      482.32      481.16     44.53 o 
  10  -7   9      570.14      501.95     59.70 o 
  11  -7   9        0.24        7.44     72.98 o 
  -7  -6   9      363.29      389.80     76.35 o 
  -6  -6   9       78.79       44.44     57.39 o 
  -5  -6   9     3138.47     3410.30    147.67 o 
  -4  -6   9      554.13      492.08     51.20 o 
  -3  -6   9      717.19      805.27     79.68 o 
  -2  -6   9     3652.13     3746.77    165.99 o 
  -1  -6   9      964.71      909.38     97.26 o 
   0  -6   9     2273.71     2216.37    102.96 o 
   1  -6   9     3373.25     3220.74     99.56 o 
   2  -6   9      178.95      139.95     27.00 o 
   3  -6   9     2076.72     1999.76     53.94 o 
   4  -6   9     2689.34     2797.51     59.91 o 
   5  -6   9       41.49       53.30     35.04 o 
   6  -6   9     2114.97     2298.54    117.43 o 
   7  -6   9      831.81      836.73     47.83 o 
   8  -6   9      347.78      268.40     37.40 o 
   9  -6   9      783.47      746.53     52.20 o 
  10  -6   9      141.60      124.44     42.26 o 
  11  -6   9      146.34      165.85    148.47 o 
  -8  -5   9     1004.68     1045.07    151.35 o 
  -7  -5   9        5.18        0.00     52.56 o 
  -6  -5   9     1165.74     1087.45    147.36 o 
  -5  -5   9     1492.61     1534.60    112.27 o 
  -4  -5   9      237.34      272.83     39.84 o 
  -3  -5   9     4911.30     5021.33    198.57 o 
  -2  -5   9     3512.58     3620.47    104.90 o 
  -1  -5   9     1058.72     1080.84     76.94 o 
   0  -5   9     5454.98     5657.83    165.92 o 
   1  -5   9     1835.63     1633.86    106.72 o 
   2  -5   9     1707.26     1639.60     59.10 o 
   3  -5   9     3584.99     3751.29     73.05 o 
   4  -5   9     1136.32     1047.40     47.48 o 
   5  -5   9     1663.09     1841.86     59.48 o 
   6  -5   9     2062.06     2140.05     78.69 o 
   7  -5   9        3.53        2.51     26.88 o 
   8  -5   9     1093.70     1178.28     50.57 o 
   9  -5   9      865.04      859.20     62.23 o 
  10  -5   9       11.88        0.00     34.77 o 
  11  -5   9      414.50      396.09     88.32 o 
  -9  -4   9     1281.28     1240.26    107.63 o 
  -8  -4   9      301.70      306.53     69.85 o 
  -7  -4   9     1298.77     1139.04    164.60 o 
  -6  -4   9     1078.54     1099.89     61.69 o 
  -5  -4   9      135.52       81.62     32.03 o 
  -4  -4   9     2228.54     2376.69     80.92 o 
  -3  -4   9     2335.13     2339.42     77.55 o 
  -2  -4   9       31.49       33.49     26.22 o 
  -1  -4   9     7044.78     7358.23    305.54 o 
   0  -4   9     4411.41     4291.11    109.22 o 
   1  -4   9      241.19      192.35     34.44 o 
   2  -4   9     3963.27     3922.42     69.44 o 
   3  -4   9     1380.83     1361.61     43.51 o 
   4  -4   9      480.07      492.36     30.89 o 
   5  -4   9     3269.64     3291.70    136.54 o 
   6  -4   9      653.04      527.85     55.79 o 
   7  -4   9      647.37      605.37     43.85 o 
   8  -4   9     3021.35     3047.88     73.88 o 
   9  -4   9      208.93      211.37     40.93 o 
  10  -4   9      297.69      356.17     52.49 o 
  11  -4   9      673.99      872.35    101.35 o 
  -9  -3   9      736.31      824.69     73.55 o 
  -8  -3   9      661.05      625.71     87.76 o 
  -7  -3   9     3340.33     3407.54    139.57 o 
  -6  -3   9     1381.98     1378.46     87.47 o 
  -5  -3   9      182.48      166.01     32.39 o 
  -4  -3   9     2678.23     2926.18    102.16 o 
  -3  -3   9      156.63      133.16     29.06 o 
  -2  -3   9     2455.56     2674.29     78.72 o 
  -1  -3   9     5800.30     6242.93    121.59 o 
   0  -3   9      208.16      161.82     22.84 o 
   1  -3   9     3942.35     4060.16     80.52 o 
   2  -3   9     2243.17     2143.87     55.46 o 
   3  -3   9        6.33       18.13     19.88 o 
   4  -3   9     3675.34     3501.55     69.75 o 
   5  -3   9     2648.57     2539.29     75.93 o 
   6  -3   9      181.31      112.19     36.06 o 
   7  -3   9     3189.58     3086.79     94.59 o 
   8  -3   9     1223.94     1255.17     67.12 o 
   9  -3   9      265.25      285.29     74.26 o 
  10  -3   9      778.51      794.50    186.83 o 
 -10  -2   9      544.03      541.09     57.23 o 
  -9  -2   9      147.52       93.99     42.91 o 
  -8  -2   9     2950.57     3278.69     98.70 o 
  -7  -2   9      409.46      392.45     43.45 o 
  -6  -2   9      422.54      393.46     46.54 o 
  -5  -2   9     4286.89     4785.04    154.45 o 
  -4  -2   9     2124.56     2001.84     61.54 o 
  -3  -2   9       37.66       71.71     20.96 o 
  -2  -2   9     4987.49     5355.44    107.61 o 
  -1  -2   9     2026.50     2034.50     51.83 o 
   0  -2   9     1943.32     2016.66     51.08 o 
   1  -2   9     2985.52     3067.55     77.63 o 
   2  -2   9      101.37       66.16     21.02 o 
   3  -2   9     3174.53     3045.87     60.01 o 
   4  -2   9     5577.15     5383.31     88.55 o 
   5  -2   9      470.78      475.59     33.56 o 
   6  -2   9     2439.26     2362.80     68.39 o 
   7  -2   9     2226.77     2261.67     68.74 o 
   8  -2   9      160.85      166.30     36.25 o 
   9  -2   9     2100.05     2150.43     89.23 o 
  10  -2   9      620.75      806.22    132.51 o 
 -10  -1   9      295.44      236.93     51.62 o 
  -9  -1   9      361.64      367.68     42.37 o 
  -8  -1   9      950.19     1160.71     83.25 o 
  -7  -1   9       62.21       75.68     31.00 o 
  -6  -1   9     1853.90     1975.49     79.03 o 
  -5  -1   9     2871.42     3163.36     96.25 o 
  -4  -1   9       26.68       49.00     16.41 o 
  -3  -1   9     1030.98     1056.37     37.60 o 
  -2  -1   9     5589.39     5958.87    115.94 o 
  -1  -1   9      210.69      230.93     27.55 o 
   0  -1   9     1062.72     1099.77     45.83 o 
   1  -1   9      363.32      372.61     36.33 o 
   2  -1   9     1029.03     1051.25     35.43 o 
   3  -1   9     5622.35     5535.95     88.61 o 
   4  -1   9     1034.51     1061.77     41.10 o 
   5  -1   9      602.96      586.85     33.53 o 
   6  -1   9     3922.26     3988.06     90.90 o 
   7  -1   9       33.29        0.00     26.87 o 
   8  -1   9     1673.56     1741.27     63.74 o 
   9  -1   9     1435.07     1396.96     74.46 o 
  10  -1   9       26.85       18.84     93.79 o 
 -10   0   9        6.70        0.00     51.02 o 
  -9   0   9     1362.84     1384.78     66.21 o 
  -8   0   9     1343.36     1363.09     55.36 o 
  -7   0   9      110.21       72.09     32.55 o 
  -6   0   9     3157.10     3306.24    122.11 o 
  -5   0   9      231.62      249.51     46.70 o 
  -4   0   9      989.50     1017.64     44.88 o 
  -3   0   9     4886.40     5312.89    127.50 o 
  -2   0   9     1155.16     1198.46     55.83 o 
  -1   0   9     3377.03     3398.49     97.73 o 
   0   0   9     5007.62     5268.22    131.13 o 
   1   0   9       48.26       49.25     21.32 o 
   2   0   9     1002.91     1046.93     35.47 o 
   3   0   9      816.35      795.82     33.28 o 
   4   0   9       74.27       72.81     21.51 o 
   5   0   9     1772.50     1809.79     57.25 o 
   6   0   9     1696.50     1672.74     58.02 o 
   7   0   9      911.76      925.44     59.92 o 
   8   0   9     1888.08     1891.59     92.98 o 
   9   0   9      222.41      216.01     44.00 o 
 -10   1   9      608.24      545.36    126.20 o 
  -9   1   9     1618.09     1567.15    109.12 o 
  -8   1   9       32.40       10.03     48.21 o 
  -7   1   9     2542.67     2828.22    159.61 o 
  -6   1   9     3862.59     4243.53    151.25 o 
  -5   1   9       51.53       41.89     37.82 o 
  -4   1   9     2791.74     2791.12     82.46 o 
  -3   1   9     1360.82     1322.96     57.58 o 
  -2   1   9     3140.11     3003.09     90.23 o 
  -1   1   9     6664.82     7012.70    161.32 o 
   0   1   9     1064.11     1107.72     59.17 o 
   1   1   9     1072.27     1020.23     37.46 o 
   2   1   9     4211.68     4185.18     79.80 o 
   3   1   9       43.23       47.32     26.14 o 
   4   1   9     1484.24     1510.73     53.81 o 
   5   1   9      614.60      716.29     63.51 o 
   6   1   9      126.12      104.36     34.51 o 
   7   1   9     1905.25     2082.80     69.11 o 
   8   1   9     1152.46     1212.18    122.10 o 
   9   1   9        7.84        0.00     33.42 o 
 -11   2   9      249.70      338.53    127.88 o 
 -10   2   9     1843.37     1763.00    179.52 o 
  -9   2   9      837.39      767.82     84.28 o 
  -8   2   9      442.89      365.57     71.60 o 
  -7   2   9     3720.06     3966.79    356.53 o 
  -6   2   9      184.16      155.67     45.58 o 
  -5   2   9     1409.87     1451.20     58.91 o 
  -4   2   9      783.61      829.29     81.81 o 
  -3   2   9       76.56       41.90     31.52 o 
  -2   2   9     5193.31     5030.41    127.76 o 
  -1   2   9     5780.33     5628.46    139.45 o 
   0   2   9      290.63      294.35     36.58 o 
   1   2   9     3341.67     3281.46     68.21 o 
   2   2   9     1177.88     1174.45     42.26 o 
   3   2   9     1344.01     1394.84     51.14 o 
   4   2   9     1285.28     1394.36     61.00 o 
   5   2   9     1183.80     1251.66     60.68 o 
   6   2   9      783.44      866.66     74.54 o 
   7   2   9     1520.04     1618.44     72.16 o 
   8   2   9      112.76       55.73     43.98 o 
 -11   3   9      965.21      936.74    158.53 o 
 -10   3   9     1216.57      935.38    140.17 o 
  -9   3   9       98.18       31.93     53.85 o 
  -8   3   9     2547.84     2689.12    249.77 o 
  -7   3   9     1133.28     1187.60    193.05 o 
  -6   3   9      656.42      612.00     43.30 o 
  -5   3   9     2257.16     2338.22     82.63 o 
  -4   3   9        8.68        4.68     23.14 o 
  -3   3   9     1090.72     1061.48     56.05 o 
  -2   3   9     3794.11     3808.21    117.32 o 
  -1   3   9      367.64      433.07     43.85 o 
   0   3   9     1619.93     1657.77     55.33 o 
   1   3   9     3445.61     3683.14     75.02 o 
   2   3   9       32.89       28.18     20.43 o 
   3   3   9     5316.28     5399.76    124.33 o 
   4   3   9      632.38      670.75     48.12 o 
   5   3   9        6.81       20.01     32.73 o 
   6   3   9      850.91      925.08     68.98 o 
   7   3   9      586.21      590.01     56.12 o 
 -11   4   9      751.62      614.57    137.78 o 
 -10   4   9       88.78      223.59     97.39 o 
  -9   4   9     1710.14     1752.91    205.99 o 
  -8   4   9     1341.76     1275.75     92.72 o 
  -7   4   9        8.28        0.00     27.31 o 
  -6   4   9     2745.30     2756.15     89.83 o 
  -5   4   9      866.72      850.60     52.81 o 
  -4   4   9       83.79       55.37     28.62 o 
  -3   4   9      755.47      736.37     50.49 o 
  -2   4   9      459.83      408.38     62.22 o 
  -1   4   9     1215.40     1226.08     64.73 o 
   0   4   9     5314.77     5613.93    115.79 o 
   1   4   9      594.05      688.29     36.53 o 
   2   4   9     2338.17     2409.49     86.57 o 
   3   4   9     2080.22     2265.21     76.46 o 
   4   4   9       80.17       25.41     32.05 o 
   5   4   9     1158.51     1271.41     68.85 o 
   6   4   9      414.09      472.87     57.65 o 
   7   4   9       21.41        0.00     35.57 o 
 -11   5   9       73.92       41.51    104.17 o 
 -10   5   9       47.96       37.76     84.61 o 
  -9   5   9     1386.22     1152.34    149.11 o 
  -8   5   9       59.48       24.81     31.33 o 
  -7   5   9     1148.24     1069.19     59.23 o 
  -6   5   9     5230.29     5018.28    130.66 o 
  -5   5   9       83.33       66.68     30.61 o 
  -4   5   9      406.42      395.16     43.61 o 
  -3   5   9     1821.26     1834.05     89.59 o 
  -2   5   9       30.88        2.89     29.55 o 
  -1   5   9     1138.29     1111.58     48.41 o 
   0   5   9     2309.79     2332.81     84.05 o 
   1   5   9      668.02      698.27     48.17 o 
   2   5   9     3054.45     3150.39    102.72 o 
   3   5   9      698.53      719.60    117.07 o 
   4   5   9      563.99      571.08     79.69 o 
   5   5   9      799.75      848.38     59.27 o 
   6   5   9       27.25       14.50     38.11 o 
 -11   6   9        0.87        0.00    103.13 o 
 -10   6   9     1056.25      820.03    145.28 o 
  -9   6   9      215.72      235.16     96.75 o 
  -8   6   9      626.22      518.27    115.55 o 
  -7   6   9     1347.76     1326.21     68.12 o 
  -6   6   9     2337.71     2224.71     83.95 o 
  -5   6   9     1621.51     1509.09     71.74 o 
  -4   6   9     2476.52     2383.74     87.47 o 
  -3   6   9      405.73      364.15     44.24 o 
  -2   6   9     1009.69      899.39     61.22 o 
  -1   6   9     2000.21     2152.12    117.19 o 
   0   6   9      225.09      189.65     36.02 o 
   1   6   9     1433.60     1593.88     67.32 o 
   2   6   9     1570.74     1700.66     79.89 o 
   3   6   9       16.04        0.00     35.12 o 
   4   6   9     1052.00     1216.11     69.99 o 
   5   6   9      421.90      456.47     51.60 o 
 -10   7   9      655.62      670.20    138.10 o 
  -9   7   9       60.20      118.06     91.72 o 
  -8   7   9      658.95      548.69     70.47 o 
  -7   7   9     1497.94     1250.32     89.34 o 
  -6   7   9      446.46      373.46     45.92 o 
  -5   7   9     2164.79     2213.12     87.25 o 
  -4   7   9      686.12      634.42     55.30 o 
  -3   7   9      937.59      955.00     83.71 o 
  -2   7   9     2571.89     2390.45    126.96 o 
  -1   7   9      588.12      607.67     52.33 o 
   0   7   9      200.99      189.90     39.25 o 
   1   7   9     1093.80     1307.03     66.46 o 
   2   7   9      199.95      217.30     96.44 o 
   3   7   9      434.97      534.20     54.34 o 
   4   7   9      937.59     1027.91     66.40 o 
 -10   8   9      119.88      273.88    111.75 o 
  -9   8   9      495.62      344.12    108.16 o 
  -8   8   9      349.47      491.05     75.71 o 
  -7   8   9       88.08        6.54     46.32 o 
  -6   8   9     1226.30     1278.13    110.56 o 
  -5   8   9     1440.67     1358.86    190.98 o 
  -4   8   9        5.26        7.73     50.94 o 
  -3   8   9     2277.97     2128.35    124.25 o 
  -2   8   9      523.83      533.70     50.72 o 
  -1   8   9       54.20       72.16     50.22 o 
   0   8   9      805.35      845.08     81.64 o 
   1   8   9      592.42      672.03     56.96 o 
   2   8   9       96.26       84.92     43.15 o 
  -9   9   9      289.42      457.55    120.45 o 
  -8   9   9      238.58      106.65     93.07 o 
  -7   9   9      347.94      266.45    100.34 o 
  -6   9   9      924.44      814.21    135.46 o 
  -5   9   9       49.96      163.56     97.94 o 
  -4   9   9      368.46      258.79    109.36 o 
  -3   9   9     1736.70     1537.81    183.91 o 
  -2   9   9        4.86        0.00     47.23 o 
  -1   9   9      560.06      450.51     69.64 o 
   0   9   9      626.26      641.84     56.86 o 
   1   9   9       51.88       44.07     49.63 o 
  -8  10   9        5.89        6.07     81.58 o 
  -7  10   9      574.30      507.92    119.74 o 
  -6  10   9      290.17       42.47     91.72 o 
  -5  10   9       28.85        0.00     82.38 o 
  -4  10   9      616.95      451.01    128.36 o 
  -3  10   9      171.83      223.83    125.40 o 
  -2  10   9      241.01      232.72     60.15 o 
  -1  10   9      560.36      615.22    116.09 o 
   1 -12  10      141.59      174.52     79.46 o 
   2 -12  10      638.37      551.25     92.83 o 
   3 -12  10      275.30      305.85     85.03 o 
   4 -12  10      165.79      160.23     58.43 o 
   5 -12  10      522.97      453.23     49.56 o 
   6 -12  10      101.58        7.88     53.16 o 
   7 -12  10      154.23      215.04     45.52 o 
  -1 -11  10      645.60      455.45     88.23 o 
   0 -11  10        9.68        0.00     67.39 o 
   1 -11  10      715.24      671.00     93.92 o 
   2 -11  10      653.93      706.03     76.98 o 
   3 -11  10        0.34        0.00     38.61 o 
   4 -11  10      759.87      780.63     60.45 o 
   5 -11  10      290.83      244.04     43.41 o 
   6 -11  10        3.42        0.00     37.41 o 
   7 -11  10      602.90      631.99     57.67 o 
   8 -11  10      220.36      134.36     50.31 o 
   9 -11  10       58.11       97.61     42.87 o 
  -3 -10  10      172.59      105.66     75.85 o 
  -2 -10  10     1013.76      985.52    165.56 o 
  -1 -10  10      626.14      610.30     90.41 o 
   0 -10  10       98.29      163.14     73.58 o 
   1 -10  10     1486.59     1444.31     89.55 o 
   2 -10  10      542.76      486.38     65.73 o 
   3 -10  10      539.91      528.10     51.30 o 
   4 -10  10      738.73      774.75     58.53 o 
   5 -10  10        1.71        0.00     34.38 o 
   6 -10  10      735.20      730.20     56.38 o 
   7 -10  10      876.05      874.62     56.36 o 
   8 -10  10       28.57        0.00     37.28 o 
   9 -10  10      306.21      318.32     46.02 o 
  -4  -9  10       12.17        1.85     62.51 o 
  -3  -9  10     1014.05      999.03    102.97 o 
  -2  -9  10     1237.74     1170.71    105.47 o 
  -1  -9  10        0.42        0.00     65.06 o 
   0  -9  10     1244.37     1246.39     94.29 o 
   1  -9  10     1084.02     1005.37     73.98 o 
   2  -9  10       12.88        0.00     43.63 o 
   3  -9  10     2870.08     2898.83     90.34 o 
   4  -9  10      658.95      655.84     53.76 o 
   5  -9  10      552.71      511.94     57.55 o 
   6  -9  10     1344.70     1495.86     63.70 o 
   7  -9  10      139.08       60.76     44.50 o 
   8  -9  10      195.84      183.85     56.01 o 
   9  -9  10      674.14      760.69     54.78 o 
  10  -9  10       16.82        0.00     39.50 o 
  -5  -8  10      180.55       95.60     93.31 o 
  -4  -8  10      711.77      637.94     86.27 o 
  -3  -8  10     2439.89     2575.99    135.01 o 
  -2  -8  10      212.49      164.15     64.91 o 
  -1  -8  10      286.54      295.76     52.61 o 
   0  -8  10     2001.56     1957.86    175.38 o 
   1  -8  10       38.50       50.24     47.66 o 
   2  -8  10     2291.30     2261.65     94.70 o 
   3  -8  10     2536.47     2477.75     73.62 o 
   4  -8  10       56.34        7.40     29.14 o 
   5  -8  10     1877.45     1950.00     66.28 o 
   6  -8  10      388.17      415.64     54.37 o 
   7  -8  10      282.31      280.22     41.80 o 
   8  -8  10      999.44     1006.21     57.20 o 
   9  -8  10      316.31      365.65     70.22 o 
  10  -8  10      201.29      166.89     42.64 o 
  -6  -7  10      507.01      442.23     80.43 o 
  -5  -7  10       22.66       14.28     59.60 o 
  -4  -7  10     1998.09     1998.89    163.32 o 
  -3  -7  10     1280.05     1319.22     98.90 o 
  -2  -7  10      411.08      425.67     59.05 o 
  -1  -7  10     2843.18     2961.30    172.45 o 
   0  -7  10      874.33      826.77     61.30 o 
   1  -7  10     1108.96     1020.06     65.30 o 
   2  -7  10     1752.70     1802.89     97.14 o 
   3  -7  10     1098.40      979.12     48.98 o 
   4  -7  10     3716.06     3478.42     71.61 o 
   5  -7  10     1635.50     1771.87     63.00 o 
   6  -7  10        7.38       23.72     38.13 o 
   7  -7  10      906.18      925.55     52.85 o 
   8  -7  10      308.96      280.73     40.37 o 
   9  -7  10        3.65        0.00     34.24 o 
  10  -7  10      841.67      907.45     64.20 o 
  -7  -6  10      849.12      720.26     89.91 o 
  -6  -6  10      124.24       23.92     57.68 o 
  -5  -6  10      614.19      617.20    147.55 o 
  -4  -6  10     1633.01     1455.21    134.32 o 
  -3  -6  10        5.37        0.00     35.06 o 
  -2  -6  10     2272.69     2310.19     88.14 o 
  -1  -6  10     2049.08     2128.88    161.94 o 
   0  -6  10       99.82       59.18     41.78 o 
   1  -6  10     3200.09     3194.98    101.43 o 
   2  -6  10     1077.51      951.02     80.86 o 
   3  -6  10      408.44      385.91     51.13 o 
   4  -6  10     2379.15     2422.27     57.81 o 
   5  -6  10      560.47      518.11     48.87 o 
   6  -6  10      744.10      742.78     47.48 o 
   7  -6  10     2088.82     2192.17    126.42 o 
   8  -6  10        2.66        0.00     30.84 o 
   9  -6  10      241.67      296.42     41.15 o 
  10  -6  10      823.62      799.04     73.83 o 
  -8  -5  10     1262.69     1284.01    111.81 o 
  -7  -5  10      546.77      543.35     80.23 o 
  -6  -5  10      201.84      204.38     62.42 o 
  -5  -5  10     1822.59     1866.15     98.04 o 
  -4  -5  10     1005.56     1022.87     62.10 o 
  -3  -5  10     1093.89     1078.87     65.05 o 
  -2  -5  10     3224.86     2963.62    238.59 o 
  -1  -5  10      379.88      268.82     69.13 o 
   0  -5  10     2084.79     2060.04     77.16 o 
   1  -5  10     1672.88     1594.47     60.59 o 
   2  -5  10      253.29      214.87     40.06 o 
   3  -5  10     2121.05     2007.94     56.54 o 
   4  -5  10     1637.02     1554.87     52.44 o 
   5  -5  10      106.03      105.76     29.22 o 
   6  -5  10     3350.03     3351.87    116.96 o 
   7  -5  10      842.70      768.93     47.83 o 
   8  -5  10      168.86      142.75     40.19 o 
   9  -5  10     1052.87     1184.88     85.21 o 
  10  -5  10      296.52      332.46     72.16 o 
  -8  -4  10     1428.94     1416.58    111.63 o 
  -7  -4  10      191.68       63.12     57.28 o 
  -6  -4  10      803.65      695.35     76.86 o 
  -5  -4  10      586.91      552.68     49.18 o 
  -4  -4  10      404.03      389.91     42.80 o 
  -3  -4  10     6380.24     5932.23    404.68 o 
  -2  -4  10     1652.79     1562.58     66.14 o 
  -1  -4  10      855.59      904.20     47.07 o 
   0  -4  10     4500.49     4895.55    110.33 o 
   1  -4  10     1402.66     1333.68     54.66 o 
   2  -4  10     1478.74     1504.60     47.14 o 
   3  -4  10     2539.43     2502.19     57.44 o 
   4  -4  10      136.12       94.50     23.64 o 
   5  -4  10     1880.42     1754.66     59.84 o 
   6  -4  10     4130.69     4033.28    103.58 o 
   7  -4  10      291.62      132.76     52.31 o 
   8  -4  10     1754.44     1913.98     75.48 o 
   9  -4  10      932.82      860.06     57.55 o 
  10  -4  10        1.15        0.00     49.73 o 
  -9  -3  10      794.44      851.35     67.31 o 
  -8  -3  10      221.06      100.01     42.94 o 
  -7  -3  10     1177.70     1236.52    130.27 o 
  -6  -3  10     1249.20     1367.13     89.75 o 
  -5  -3  10       74.84       34.30     38.96 o 
  -4  -3  10     1314.63     1348.99     56.07 o 
  -3  -3  10     1547.66     1505.76     81.63 o 
  -2  -3  10      358.96      311.18     38.82 o 
  -1  -3  10     4295.82     4051.05    215.77 o 
   0  -3  10     2604.36     2743.32    109.91 o 
   1  -3  10      205.84      172.02     30.76 o 
   2  -3  10     4703.78     4856.63     89.87 o 
   3  -3  10     1065.56     1061.52     38.29 o 
   4  -3  10      923.46      952.91     38.72 o 
   5  -3  10     4119.38     4063.72     92.33 o 
   6  -3  10      156.58      151.47     32.23 o 
   7  -3  10     2906.97     3015.77     82.66 o 
   8  -3  10     1916.20     1824.38     74.08 o 
   9  -3  10       34.36        0.00     35.68 o 
  10  -3  10      441.41      490.27    109.96 o 
  -9  -2  10     1587.78     1560.50     92.39 o 
  -8  -2  10      827.27      763.38     77.94 o 
  -7  -2  10     1352.21     1427.89     77.67 o 
  -6  -2  10      917.69     1102.96     89.44 o 
  -5  -2  10      247.52      374.07    149.43 o 
  -4  -2  10     2226.17     2478.90     99.26 o 
  -3  -2  10      352.58      363.11     49.84 o 
  -2  -2  10     2466.87     2662.00     83.18 o 
  -1  -2  10     3147.14     3352.87     83.57 o 
   0  -2  10       21.39        0.00     23.54 o 
   1  -2  10     2631.96     2704.25     76.07 o 
   2  -2  10     3777.64     3846.97     77.93 o 
   3  -2  10       64.31       48.27     20.51 o 
   4  -2  10     2872.61     2839.45     62.01 o 
   5  -2  10     1470.14     1503.53     72.96 o 
   6  -2  10      769.32      720.75     45.81 o 
   7  -2  10     2029.99     1969.26     68.07 o 
   8  -2  10      254.54      186.32     39.45 o 
   9  -2  10      636.26      684.66     55.55 o 
 -10  -1  10      756.86      654.32    108.72 o 
  -9  -1  10      137.70      230.88     63.33 o 
  -8  -1  10      916.68      858.55     83.08 o 
  -7  -1  10     1586.31     1721.58     98.83 o 
  -6  -1  10       86.43       70.80     73.60 o 
  -5  -1  10     5353.67     6088.43    279.54 o 
  -4  -1  10      753.93      789.05     48.84 o 
  -3  -1  10      104.15      100.12     33.10 o 
  -2  -1  10     3467.47     3621.94    103.58 o 
  -1  -1  10      610.23      712.86     50.57 o 
   0  -1  10     3097.08     3332.01    100.94 o 
   1  -1  10     2350.04     2458.64     86.40 o 
   2  -1  10       16.37       24.00     19.50 o 
   3  -1  10     2623.38     2500.59     56.72 o 
   4  -1  10     3436.94     3310.23    113.84 o 
   5  -1  10       71.76       65.81     28.30 o 
   6  -1  10     1409.67     1399.45     57.70 o 
   7  -1  10      343.79      313.46     45.45 o 
   8  -1  10       66.76       79.32     33.54 o 
   9  -1  10     1342.84     1468.41    122.01 o 
  -9   0  10      388.00      474.32    118.70 o 
  -8   0  10     2474.39     2560.76    191.10 o 
  -7   0  10      598.29      684.65    115.27 o 
  -6   0  10      786.79      908.99     77.77 o 
  -5   0  10     2394.32     2878.17    122.16 o 
  -4   0  10       12.92       18.59     26.39 o 
  -3   0  10     2138.31     2224.69     77.42 o 
  -2   0  10     2790.47     2944.83     92.02 o 
  -1   0  10      703.57      666.12     67.13 o 
   0   0  10     4759.35     4857.52    128.88 o 
   1   0  10      423.94      455.40     47.86 o 
   2   0  10      633.81      597.20     33.30 o 
   3   0  10     3227.46     3319.22     73.07 o 
   4   0  10      501.20      456.51     43.48 o 
   5   0  10      518.24      505.41     85.26 o 
   6   0  10     1328.20     1256.49     63.41 o 
   7   0  10       63.70       71.61     49.01 o 
   8   0  10      886.76      856.05     59.68 o 
   9   0  10      766.95      936.58     80.22 o 
  -9   1  10     1489.37     1292.07    107.03 o 
  -8   1  10      838.54      902.98     87.57 o 
  -7   1  10       88.13       48.07     50.15 o 
  -6   1  10     4494.96     4953.75    172.91 o 
  -5   1  10      596.98      569.50     42.34 o 
  -4   1  10      681.63      630.24     45.17 o 
  -3   1  10     1919.28     2004.04     99.31 o 
  -2   1  10     1428.74     1401.75     65.37 o 
  -1   1  10     4594.80     4442.05    122.00 o 
   0   1  10     3069.30     2978.07     97.70 o 
   1   1  10       18.24       11.41     22.95 o 
   2   1  10     3081.46     3111.16     90.25 o 
   3   1  10     2005.70     2149.18     59.38 o 
   4   1  10      114.60       71.60     26.28 o 
   5   1  10     1333.07     1414.07     65.97 o 
   6   1  10      846.77      978.39     59.96 o 
   7   1  10      194.55      150.30     47.94 o 
   8   1  10     1145.49     1226.99     69.14 o 
 -10   2  10      691.42      582.88    129.16 o 
  -9   2  10     1332.14     1319.59    104.55 o 
  -8   2  10       65.02       33.70     52.25 o 
  -7   2  10     2002.77     2131.40    113.22 o 
  -6   2  10     1767.64     1741.67    100.77 o 
  -5   2  10       29.99        0.00     24.34 o 
  -4   2  10     2121.77     2165.59     77.47 o 
  -3   2  10     1216.26     1109.16     58.24 o 
  -2   2  10      249.19      206.06     36.62 o 
  -1   2  10     5899.01     5940.08    149.32 o 
   0   2  10      758.79      804.20     80.14 o 
   1   2  10     2133.73     2103.97     65.72 o 
   2   2  10     3809.45     3849.76    115.97 o 
   3   2  10        2.08        0.00     23.25 o 
   4   2  10      733.43      778.46     88.30 o 
   5   2  10     2720.84     2931.88    179.97 o 
   6   2  10        0.05        0.00     34.46 o 
   7   2  10      915.66     1016.30     64.82 o 
 -11   3  10      238.36      214.57    116.30 o 
 -10   3  10     1311.94     1015.84    152.22 o 
  -9   3  10      264.16      139.45     59.11 o 
  -8   3  10      851.02      850.98     85.06 o 
  -7   3  10     1799.95     1836.82    105.38 o 
  -6   3  10       50.79        0.00     26.75 o 
  -5   3  10     1539.43     1475.21    101.16 o 
  -4   3  10     3160.16     2969.03    173.65 o 
  -3   3  10       28.31        0.00     34.66 o 
  -2   3  10     4249.91     3908.92    114.34 o 
  -1   3  10     4069.67     3842.28    115.43 o 
   0   3  10       21.22        0.00     23.39 o 
   1   3  10     2691.91     2720.89     76.83 o 
   2   3  10      470.83      505.27     48.34 o 
   3   3  10     2388.03     2474.28     80.59 o 
   4   3  10     1445.43     1577.38    139.11 o 
   5   3  10      665.71      657.16     54.38 o 
   6   3  10      689.61      824.47     60.62 o 
   7   3  10      611.38      548.02     73.16 o 
 -10   4  10      331.49      196.37    103.37 o 
  -9   4  10      111.54       30.32     54.93 o 
  -8   4  10     2326.83     2393.60    122.28 o 
  -7   4  10      691.74      660.30     70.26 o 
  -6   4  10      656.62      575.57     48.04 o 
  -5   4  10     2460.40     2557.52     88.51 o 
  -4   4  10      658.92      539.06     47.82 o 
  -3   4  10     2950.67     2737.29     94.20 o 
  -2   4  10     3234.96     3302.60    106.90 o 
  -1   4  10      265.44      304.13     45.74 o 
   0   4  10     2722.10     2802.15     90.09 o 
   1   4  10     3172.05     3298.88     74.77 o 
   2   4  10      107.92      120.53     34.92 o 
   3   4  10     1206.02     1316.32     65.52 o 
   4   4  10     1260.00     1231.65     66.25 o 
   5   4  10      121.91      133.32     41.23 o 
   6   4  10     1016.61     1134.23     87.24 o 
 -10   5  10       41.52      139.69     96.91 o 
  -9   5  10      733.68      712.99     82.94 o 
  -8   5  10      845.69      755.54     78.89 o 
  -7   5  10      214.38      188.84     54.87 o 
  -6   5  10     2442.15     2553.35     91.20 o 
  -5   5  10     2040.45     2031.74    127.05 o 
  -4   5  10      454.66      427.57     46.94 o 
  -3   5  10     1554.87     1567.82     75.31 o 
  -2   5  10      114.70      103.07     35.71 o 
  -1   5  10     1142.86     1120.29    101.63 o 
   0   5  10     2942.94     2987.98     83.23 o 
   1   5  10      478.32      494.85     57.40 o 
   2   5  10      742.14      899.97     60.65 o 
   3   5  10     1530.16     1675.00     75.10 o 
   4   5  10      143.23      220.12     44.92 o 
   5   5  10      599.46      571.99     56.33 o 
 -10   6  10      127.55       87.97    101.62 o 
  -9   6  10      750.64      690.46     82.66 o 
  -8   6  10        3.01       63.39     48.42 o 
  -7   6  10     1110.65      960.43     93.51 o 
  -6   6  10     3090.17     2731.37     97.35 o 
  -5   6  10       10.93        0.00     31.31 o 
  -4   6  10     1572.35     1524.66     76.00 o 
  -3   6  10     1022.11      880.97     62.15 o 
  -2   6  10       84.09       52.66     40.97 o 
  -1   6  10      869.17      841.35    109.37 o 
   0   6  10      489.64      589.02     64.03 o 
   1   6  10      198.02      133.78     39.50 o 
   2   6  10     1557.87     1888.74     78.26 o 
   3   6  10      614.97      787.43     60.31 o 
   4   6  10       75.82        8.84     40.34 o 
 -10   7  10      579.96      460.43    129.87 o 
  -9   7  10      150.82      134.34     93.63 o 
  -8   7  10       65.17      126.83     54.43 o 
  -7   7  10     1975.12     1791.78    213.97 o 
  -6   7  10      249.53      251.80     58.44 o 
  -5   7  10      955.01      804.59    117.18 o 
  -4   7  10     1806.65     1703.94     92.26 o 
  -3   7  10      164.69      104.25     43.69 o 
  -2   7  10     1370.22     1186.04    269.85 o 
  -1   7  10     1475.76     1493.74    135.02 o 
   0   7  10       70.41       65.10     51.42 o 
   1   7  10      713.90      853.78     59.60 o 
   2   7  10      766.52      841.97     69.52 o 
   3   7  10       33.09        0.00     42.35 o 
  -9   8  10       94.42        0.00     81.74 o 
  -8   8  10      278.53      351.93     67.39 o 
  -7   8  10      886.93      832.94     82.62 o 
  -6   8  10      116.22       41.00     46.99 o 
  -5   8  10      977.67      863.14    140.09 o 
  -4   8  10      676.41      321.61    109.20 o 
  -3   8  10      425.70      357.21     76.61 o 
  -2   8  10     1536.08     1293.31    173.54 o 
  -1   8  10      390.36      362.62     63.86 o 
   0   8  10      269.54      287.34     47.19 o 
   1   8  10      958.26     1052.88     71.31 o 
  -8   9  10      537.37      523.73    121.89 o 
  -7   9  10       10.26       65.54     88.68 o 
  -6   9  10      651.59      544.08    127.40 o 
  -5   9  10      701.35      466.81    125.56 o 
  -4   9  10       16.51        0.00     98.66 o 
  -3   9  10      865.05      686.33    146.88 o 
  -2   9  10      501.46      527.08    149.19 o 
  -1   9  10       34.66        0.00    122.41 o 
   0   9  10      734.24      648.95     70.92 o 
  -6  10  10      616.84      654.64    139.29 o 
  -5  10  10      109.25      130.51    104.73 o 
  -4  10  10      377.66      212.17    121.57 o 
   2 -12  11      168.15      165.63     77.84 o 
   3 -12  11      520.85      467.23     91.94 o 
   4 -12  11       28.57       54.88     74.55 o 
   5 -12  11      309.39      315.85     54.28 o 
   6 -12  11      211.31      148.93     45.01 o 
   0 -11  11      403.71      471.83    121.49 o 
   1 -11  11       40.67        0.00     72.39 o 
   2 -11  11      861.37      695.45    134.82 o 
   3 -11  11      280.78      375.83    109.80 o 
   4 -11  11       84.25       89.29     44.21 o 
   5 -11  11      651.95      578.13     58.13 o 
   6 -11  11       55.51       57.48     41.36 o 
   7 -11  11      178.06      163.92     44.82 o 
   8 -11  11      638.95      744.49     69.58 o 
  -2 -10  11      381.92      333.96     85.67 o 
  -1 -10  11     1142.61      974.60    110.24 o 
   0 -10  11      169.21       77.88     71.25 o 
   1 -10  11      931.56      849.09     97.94 o 
   2 -10  11      846.25      892.41    162.35 o 
   3 -10  11       20.59       38.21     68.28 o 
   4 -10  11      553.75      537.64     53.04 o 
   5 -10  11      350.26      306.15     44.48 o 
   6 -10  11      207.02      133.33     42.14 o 
   7 -10  11      619.56      672.39     63.30 o 
   8 -10  11      399.61      342.19     47.80 o 
  -3  -9  11      271.72      161.65     98.26 o 
  -2  -9  11     1587.91     1369.09    155.02 o 
  -1  -9  11      495.53      478.89     83.96 o 
   0  -9  11      270.97      274.58     71.53 o 
   1  -9  11     2758.66     2920.77    172.12 o 
   2  -9  11      171.36      220.78     55.84 o 
   3  -9  11      520.42      565.71     53.16 o 
   4  -9  11      829.59      898.76     59.34 o 
   5  -9  11        0.48       52.96     35.72 o 
   6  -9  11     1008.14      864.54     86.70 o 
   7  -9  11      641.90      644.73     61.67 o 
   8  -9  11       22.24        5.90     38.89 o 
   9  -9  11      500.94      496.79     51.73 o 
  -5  -8  11      608.65      613.02     99.74 o 
  -4  -8  11        0.72        0.00     64.86 o 
  -3  -8  11     1924.97     2056.62    245.78 o 
  -2  -8  11      817.24      815.13     89.86 o 
  -1  -8  11        2.33        0.00     56.08 o 
   0  -8  11     2035.90     2015.64    181.36 o 
   1  -8  11      539.15      440.38     58.46 o 
   2  -8  11      618.87      651.86     76.67 o 
   3  -8  11     2473.16     2730.81    161.08 o 
   4  -8  11      534.12      498.03     50.25 o 
   5  -8  11      557.31      534.29     45.53 o 
   6  -8  11      833.84      933.47     78.36 o 
   7  -8  11       93.14       76.39     37.06 o 
   8  -8  11      440.60      455.26     48.13 o 
   9  -8  11      797.86      675.38     57.73 o 
  -5  -7  11      187.54      196.22     72.04 o 
  -4  -7  11      637.99      563.09    114.03 o 
  -3  -7  11     2155.22     2219.88    350.07 o 
  -2  -7  11      163.29      144.18     48.86 o 
  -1  -7  11      839.19      806.86     65.19 o 
   0  -7  11      951.41      891.28     64.83 o 
   1  -7  11       66.75       38.10     40.91 o 
   2  -7  11      906.37      901.98     76.09 o 
   3  -7  11     3018.20     3112.08     87.14 o 
   4  -7  11      422.28      465.64     39.10 o 
   5  -7  11     1399.29     1499.98     59.20 o 
   6  -7  11      536.55      515.59     44.21 o 
   7  -7  11      229.04      208.01     39.87 o 
   8  -7  11     1336.15     1567.33     80.76 o 
   9  -7  11      207.85      143.13     43.64 o 
  10  -7  11      162.67      148.94     45.54 o 
  -6  -6  11      687.32      692.96     89.24 o 
  -5  -6  11      101.15       67.26     57.27 o 
  -4  -6  11     1303.15     1575.25    110.40 o 
  -3  -6  11      274.74      231.35     47.66 o 
  -2  -6  11      796.56      663.52     81.96 o 
  -1  -6  11     2499.82     2442.51    112.70 o 
   0  -6  11      160.22      115.27     63.05 o 
   1  -6  11      549.41      442.33     76.97 o 
   2  -6  11     2068.27     2202.66     75.27 o 
   3  -6  11      469.27      498.66     40.75 o 
   4  -6  11     1415.65     1447.46     69.59 o 
   5  -6  11     1382.91     1383.03     77.78 o 
   6  -6  11        0.52        0.00     40.62 o 
   7  -6  11     1957.64     1987.82     79.03 o 
   8  -6  11      601.21      715.23     55.44 o 
   9  -6  11       31.35       33.17     38.79 o 
  10  -6  11      654.29      683.81    116.62 o 
  -7  -5  11     1367.10     1189.46    143.92 o 
  -6  -5  11       47.00        0.00     68.53 o 
  -5  -5  11      566.97      422.27     68.21 o 
  -4  -5  11     1086.73     1063.29     65.85 o 
  -3  -5  11       19.58        0.00     42.93 o 
  -2  -5  11     2108.51     2104.80    108.60 o 
  -1  -5  11      347.41      409.98     87.53 o 
   0  -5  11     1059.75      872.27     81.05 o 
   1  -5  11     1001.99     1035.90     63.62 o 
   2  -5  11     2563.89     2561.64     93.26 o 
   3  -5  11      562.28      666.73     84.48 o 
   4  -5  11     2094.80     1951.83     66.84 o 
   5  -5  11      275.74      158.78     37.78 o 
   6  -5  11     1496.56     1198.66     63.24 o 
   7  -5  11     1882.71     1896.54     76.01 o 
   8  -5  11       12.58        0.00     56.14 o 
   9  -5  11      590.95      520.64     53.71 o 
  -8  -4  11      933.12     1118.66    141.37 o 
  -7  -4  11      987.59      746.36    115.19 o 
  -6  -4  11      315.29      234.92     85.73 o 
  -5  -4  11     1380.19     1344.02     90.76 o 
  -4  -4  11      492.71      515.79     67.25 o 
  -3  -4  11     1239.28     1201.75     84.86 o 
  -2  -4  11     2998.26     3066.21    101.28 o 
  -1  -4  11      180.62      139.65     38.43 o 
   0  -4  11     2024.79     1910.81     92.25 o 
   1  -4  11     1490.45     1459.56     70.61 o 
   2  -4  11       16.62       14.12     35.72 o 
   3  -4  11     2220.30     2210.13     67.57 o 
   4  -4  11     1332.84     1313.36     50.83 o 
   5  -4  11      109.48      105.01     31.27 o 
   6  -4  11     3023.43     2966.23    101.13 o 
   7  -4  11      412.77      386.20     63.84 o 
   8  -4  11      326.08      320.92     48.72 o 
   9  -4  11     1003.64      947.49     64.19 o 
  -8  -3  11     1114.99      964.76     95.28 o 
  -7  -3  11       40.75       52.18     55.20 o 
  -6  -3  11     1059.26     1171.50    169.95 o 
  -5  -3  11      636.90      546.94     70.00 o 
  -4  -3  11      723.70      829.60     55.89 o 
  -3  -3  11     5590.54     6077.51    148.30 o 
  -2  -3  11     1206.86     1295.69     81.84 o 
  -1  -3  11     1068.96      917.38     72.75 o 
   0  -3  11     3967.15     4420.29    152.82 o 
   1  -3  11       18.77        0.00     28.12 o 
   2  -3  11     1665.11     1540.14     97.20 o 
   3  -3  11     1936.12     1900.80     65.91 o 
   4  -3  11       34.60       22.16     24.45 o 
   5  -3  11     1777.53     1816.95     62.33 o 
   6  -3  11     1389.52     1380.10     85.48 o 
   7  -3  11        1.99       21.04     32.19 o 
   8  -3  11     1436.89     1412.00    133.13 o 
   9  -3  11      564.44      463.04     51.98 o 
  -9  -2  11     2064.64     2042.46    199.56 o 
  -8  -2  11        2.79        4.39     84.85 o 
  -7  -2  11      597.39      790.90    136.90 o 
  -6  -2  11     1876.00     2254.31    180.08 o 
  -5  -2  11       49.50       54.52     39.40 o 
  -4  -2  11     1329.09     1488.03     83.82 o 
  -3  -2  11      859.59      864.80     67.90 o 
  -2  -2  11      574.60      473.11     70.21 o 
  -1  -2  11     4582.86     4904.29    236.20 o 
   0  -2  11     1234.75     1265.41     67.37 o 
   1  -2  11     2296.25     2334.43     87.79 o 
   2  -2  11     2828.99     3057.19     70.39 o 
   3  -2  11      343.08      333.95     29.53 o 
   4  -2  11      467.61      513.47     38.61 o 
   5  -2  11      969.24      935.70     59.44 o 
   6  -2  11      155.71      178.69     34.42 o 
   7  -2  11      594.79      599.27     48.49 o 
   8  -2  11     1503.84     1534.16     66.71 o 
   9  -2  11       35.90       62.94     70.88 o 
  -9  -1  11      610.78      557.49    130.67 o 
  -8  -1  11      329.35      233.41    103.61 o 
  -7  -1  11     1910.50     1838.59    170.74 o 
  -6  -1  11      601.41      538.41    108.56 o 
  -5  -1  11      886.20      846.71    122.21 o 
  -4  -1  11     1746.50     1889.88     91.32 o 
  -3  -1  11      637.21      688.89    112.38 o 
  -2  -1  11     1546.41     1710.55     74.53 o 
  -1  -1  11     2596.97     2724.56     94.16 o 
   0  -1  11      259.10      291.82     43.50 o 
   1  -1  11     4184.21     4209.07    122.00 o 
   2  -1  11     1660.20     1793.66     60.54 o 
   3  -1  11       23.92       33.29     23.70 o 
   4  -1  11     2115.32     2288.15     81.86 o 
   5  -1  11      377.33      336.35     42.16 o 
   6  -1  11       14.83        0.00     31.91 o 
   7  -1  11      930.87      989.52     81.25 o 
   8  -1  11      160.04      143.95     41.75 o 
  -9   0  11       56.31      118.86     96.59 o 
  -8   0  11     1206.57     1458.63    162.52 o 
  -7   0  11     1206.43     1398.92    153.42 o 
  -6   0  11       92.17       20.36     72.48 o 
  -5   0  11     1774.89     1868.82     73.86 o 
  -4   0  11     1548.64     1587.19    124.26 o 
  -3   0  11       94.16      106.88     34.36 o 
  -2   0  11     1939.70     2009.87     79.67 o 
  -1   0  11     1514.25     1505.02     71.66 o 
   0   0  11     2883.93     3001.70    101.28 o 
   1   0  11     2850.86     3016.32    102.72 o 
   2   0  11      153.78      130.55     30.20 o 
   3   0  11     2084.18     2087.74     71.11 o 
   4   0  11     2496.37     2513.24     96.66 o 
   5   0  11       71.88       34.15     34.02 o 
   6   0  11      503.96      532.73     50.73 o 
   7   0  11      618.61      500.76     70.20 o 
   8   0  11       69.77       50.97     41.91 o 
  -9   1  11      457.70      419.24    115.11 o 
  -8   1  11     2138.56     2082.69    177.21 o 
  -7   1  11      188.80      181.83     59.76 o 
  -6   1  11     1538.35     1564.67    100.42 o 
  -5   1  11     1261.55     1372.59     65.70 o 
  -4   1  11       59.66       15.27     28.97 o 
  -3   1  11     2866.90     2803.81     93.80 o 
  -2   1  11     2634.07     2611.73     91.74 o 
  -1   1  11       12.60       46.18     32.62 o 
   0   1  11     2611.76     2696.46     97.19 o 
   1   1  11     1781.75     1871.23     60.83 o 
   2   1  11      408.28      392.80     38.88 o 
   3   1  11     2988.20     2984.10    115.66 o 
   4   1  11      349.48      364.01     37.65 o 
   5   1  11      635.82      591.82     51.25 o 
   6   1  11     1244.94     1293.81     69.71 o 
   7   1  11       55.02       39.80     40.03 o 
 -10   2  11       91.39       35.84     95.55 o 
  -9   2  11     1258.35     1391.88    110.70 o 
  -8   2  11      669.35      556.44     76.98 o 
  -7   2  11     1140.21     1089.69     90.93 o 
  -6   2  11     3064.22     3129.43    147.37 o 
  -5   2  11      752.00      742.63     51.30 o 
  -4   2  11     2234.71     2020.52     94.58 o 
  -3   2  11     2712.39     2761.23     95.12 o 
  -2   2  11      870.76      804.16     57.98 o 
  -1   2  11     3307.42     3348.66    109.16 o 
   0   2  11     2121.02     2078.57    105.44 o 
   1   2  11        0.11       51.63     28.51 o 
   2   2  11     2616.25     2625.97     67.42 o 
   3   2  11     1275.62     1349.44     67.84 o 
   4   2  11        2.10        5.05     32.34 o 
   5   2  11     2311.63     2494.12     89.23 o 
   6   2  11      360.03      400.51     51.65 o 
   7   2  11      168.85      218.38     46.25 o 
 -10   3  11      469.77      697.42    136.90 o 
  -9   3  11      659.73      711.44     86.69 o 
  -8   3  11       28.21        0.30     54.78 o 
  -7   3  11     2108.72     2195.17    166.99 o 
  -6   3  11     1209.10     1167.42     64.59 o 
  -5   3  11      758.97      669.05     52.23 o 
  -4   3  11     4023.10     4096.35    128.13 o 
  -3   3  11      690.11      747.41     55.78 o 
  -2   3  11     1161.23     1128.21     67.20 o 
  -1   3  11     2455.64     2409.43     94.20 o 
   0   3  11      647.90      614.51     64.01 o 
   1   3  11      590.34      559.13     43.62 o 
   2   3  11     2751.69     2691.06     74.78 o 
   3   3  11       12.19       15.24     33.08 o 
   4   3  11      892.76      886.64     59.84 o 
   5   3  11     1482.85     1620.14    133.57 o 
   6   3  11        0.64        4.90     41.07 o 
 -10   4  11      664.21      435.52    124.77 o 
  -9   4  11       75.09      104.17     62.68 o 
  -8   4  11      906.21      821.53     86.45 o 
  -7   4  11     1552.22     1394.05    158.45 o 
  -6   4  11       26.68       32.71     31.40 o 
  -5   4  11     2107.10     2045.60    138.03 o 
  -4   4  11     1386.84     1360.01     71.92 o 
  -3   4  11       66.60       68.61     35.82 o 
  -2   4  11     2153.14     2160.75     90.01 o 
  -1   4  11     1466.32     1384.42    126.37 o 
   0   4  11        9.43        0.00     27.70 o 
   1   4  11     1019.64     1170.86    125.40 o 
   2   4  11      199.03      161.07     37.89 o 
   3   4  11      142.94       86.63     38.83 o 
   4   4  11     1984.31     2080.57    121.72 o 
   5   4  11      250.83      250.95     47.42 o 
 -10   5  11      279.58      397.60    122.37 o 
  -9   5  11      164.65      142.55    101.86 o 
  -8   5  11     1263.91     1165.62     96.84 o 
  -7   5  11      276.40      226.89     58.08 o 
  -6   5  11     1299.44     1063.52     88.58 o 
  -5   5  11     1498.74     1404.89     74.07 o 
  -4   5  11       45.44       10.24     34.67 o 
  -3   5  11     1166.13     1146.18     70.36 o 
  -2   5  11     1706.60     1583.34    133.20 o 
  -1   5  11        0.45        1.96     37.72 o 
   0   5  11      905.86      893.64     51.54 o 
   1   5  11     1937.47     2044.94    102.53 o 
   2   5  11        0.49        0.00     35.04 o 
   3   5  11      860.41     1005.55    104.14 o 
   4   5  11      321.42      371.03     52.73 o 
  -9   6  11      573.07      554.44     79.55 o 
  -8   6  11      620.31      577.82     76.89 o 
  -7   6  11      106.94       16.35     50.03 o 
  -6   6  11     1653.69     1505.19    101.77 o 
  -5   6  11      515.66      337.20     63.98 o 
  -4   6  11      168.12      165.04     45.37 o 
  -3   6  11     1242.42     1168.52    113.99 o 
  -2   6  11      414.72      344.21     52.61 o 
  -1   6  11      937.36      820.63    113.11 o 
   0   6  11     1481.38     1562.74     94.79 o 
   1   6  11       82.28      100.42     40.26 o 
   2   6  11      560.54      564.69     56.56 o 
   3   6  11      825.33      854.64     84.34 o 
  -9   7  11      507.50      482.41     79.16 o 
  -8   7  11      159.30       48.45     54.54 o 
  -7   7  11     1092.20      969.62    131.07 o 
  -6   7  11      648.03      681.50     81.17 o 
  -5   7  11        9.64        0.00     47.49 o 
  -4   7  11      628.94      598.26     75.00 o 
  -3   7  11      866.81      737.74     82.99 o 
  -2   7  11       25.37       36.40     60.84 o 
  -1   7  11     1338.19     1284.29    171.46 o 
   0   7  11      367.33      320.30     59.69 o 
   1   7  11      205.33      222.06     47.13 o 
   2   7  11      871.87     1026.08    132.59 o 
  -8   8  11       63.43      107.05     60.93 o 
  -7   8  11     1253.52     1160.39    133.63 o 
  -6   8  11       88.91      124.40     58.37 o 
  -5   8  11      309.44      204.86     60.37 o 
  -4   8  11     1000.19     1046.18    156.54 o 
  -3   8  11        1.97      185.03    110.48 o 
  -2   8  11      486.01      442.70    128.68 o 
  -1   8  11      816.16      690.16     67.68 o 
   0   8  11        1.16        0.00     54.96 o 
  -6   9  11       99.44        0.00     92.84 o 
  -5   9  11      806.83      738.53    142.33 o 
  -4   9  11      234.79      296.23    123.73 o 
  -3   9  11      236.62      138.18    113.43 o 
   1 -11  12      179.48       81.04     79.34 o 
   2 -11  12      337.49      487.59     90.82 o 
   3 -11  12      728.08      881.98    102.35 o 
   4 -11  12       64.76        0.00     94.83 o 
   5 -11  12      221.75      216.95     51.74 o 
   6 -11  12      286.38      267.15     47.70 o 
  -1 -10  12      816.40      808.26    114.23 o 
   0 -10  12      340.56      314.45     81.17 o 
   1 -10  12       72.09        4.29     67.03 o 
   2 -10  12     1558.75     1527.61    117.74 o 
   3 -10  12      283.04      262.60     76.10 o 
   4 -10  12      122.51       40.38     42.28 o 
   5 -10  12      675.88      626.16     67.64 o 
   6 -10  12       75.84       54.55     43.48 o 
   7 -10  12      283.65      276.33     63.19 o 
  -3  -9  12      104.33        0.00     70.71 o 
  -2  -9  12      505.61      329.41     79.19 o 
  -1  -9  12      837.79      799.26     95.98 o 
   0  -9  12       26.46       38.33     66.23 o 
   1  -9  12     1035.23      935.14    111.04 o 
   2  -9  12     1050.10      989.81     80.15 o 
   3  -9  12       27.16       16.47     52.72 o 
   4  -9  12      761.15      775.02    100.22 o 
   5  -9  12      582.86      506.88     91.04 o 
   6  -9  12      298.70      265.19     44.50 o 
   7  -9  12      988.01      973.28     86.05 o 
   8  -9  12      306.71      333.61     51.49 o 
  -4  -8  12      225.38      284.70     81.01 o 
  -3  -8  12      300.00      183.28     72.92 o 
  -2  -8  12      807.00      937.41     94.70 o 
  -1  -8  12      286.42      199.78     68.95 o 
   0  -8  12      275.90      220.32     67.05 o 
   1  -8  12     1750.06     1660.95     89.62 o 
   2  -8  12      134.32       61.47     49.75 o 
   3  -8  12     1150.53     1204.68     90.91 o 
   4  -8  12     1487.80     1538.55    113.35 o 
   5  -8  12        0.62        0.00     38.96 o 
   6  -8  12     1148.97     1154.79     81.68 o 
   7  -8  12      754.67      818.50     69.44 o 
   8  -8  12        9.30        0.00     53.12 o 
  -5  -7  12      480.64      270.60    107.04 o 
  -4  -7  12       64.46       65.06     90.92 o 
  -3  -7  12     1099.46      867.05    128.44 o 
  -2  -7  12      668.48      719.14    116.78 o 
  -1  -7  12        4.67        0.00     71.12 o 
   0  -7  12      394.71      344.47     68.28 o 
   1  -7  12      361.44      398.51     69.94 o 
   2  -7  12      318.91      281.66     54.33 o 
   3  -7  12     3255.55     3253.27    144.81 o 
   4  -7  12      344.56      317.32     68.05 o 
   5  -7  12      770.08      743.90     67.52 o 
   6  -7  12     1222.22     1161.61     75.28 o 
   7  -7  12        4.18        0.00     39.92 o 
   8  -7  12      763.34      834.98     63.16 o 
   9  -7  12      682.93      689.00     61.41 o 
  -6  -6  12      833.40      860.34    138.26 o 
  -5  -6  12      166.69       45.26     86.85 o 
  -4  -6  12      805.80      869.92    126.04 o 
  -3  -6  12      809.30      678.82    111.12 o 
  -2  -6  12      131.86       88.76     76.47 o 
  -1  -6  12     1093.96      879.32    101.74 o 
   0  -6  12      896.58      864.86    122.89 o 
   1  -6  12       94.12       36.17     41.60 o 
   2  -6  12     1840.86     1899.01    112.02 o 
   3  -6  12     1302.38     1344.35     95.23 o 
   4  -6  12       90.83       61.10     39.08 o 
   5  -6  12     1512.35     1388.22     73.83 o 
   6  -6  12      286.38      208.22     42.72 o 
   7  -6  12      465.03      441.01     60.57 o 
   8  -6  12     1167.00     1160.88    101.56 o 
   9  -6  12       66.89       99.61     59.79 o 
  -6  -5  12      976.45      927.72    133.55 o 
  -5  -5  12       69.06       56.12     83.18 o 
  -4  -5  12     1320.41      890.20    120.69 o 
  -3  -5  12      339.65      335.69     68.39 o 
  -2  -5  12     1140.18      989.89     86.25 o 
  -1  -5  12     2871.48     3078.13    106.78 o 
   0  -5  12       11.83       37.36     39.11 o 
   1  -5  12      361.03      313.68     49.59 o 
   2  -5  12     4037.35     4090.82    197.35 o 
   3  -5  12      220.90      195.65     36.08 o 
   4  -5  12      878.14      866.62     55.48 o 
   5  -5  12     1155.85     1164.83     98.60 o 
   6  -5  12       84.38        7.79     37.00 o 
   7  -5  12      823.35      735.68     58.09 o 
   8  -5  12      725.27      665.66     99.15 o 
   9  -5  12       87.65      107.74     45.46 o 
  -7  -4  12     1384.41     1268.28    296.35 o 
  -6  -4  12      156.27      120.46     64.83 o 
  -5  -4  12      581.98      411.34     70.55 o 
  -4  -4  12     1106.40     1060.41    123.33 o 
  -3  -4  12        2.43        0.00     38.32 o 
  -2  -4  12     1991.93     2140.19     88.12 o 
  -1  -4  12      360.68      386.05     47.35 o 
   0  -4  12     1098.98      954.74     63.67 o 
   1  -4  12     3045.87     3125.10    104.60 o 
   2  -4  12      403.93      370.08     50.93 o 
   3  -4  12      233.78      204.73     37.47 o 
   4  -4  12     1736.90     1908.96     62.97 o 
   5  -4  12      718.40      602.83     43.45 o 
   6  -4  12      707.94      534.66     45.89 o 
   7  -4  12     1106.04     1145.31    136.80 o 
   8  -4  12      102.27        0.44     41.34 o 
   9  -4  12      444.07      402.53     55.03 o 
  -8  -3  12      975.77      972.98    158.69 o 
  -7  -3  12      576.78      536.34    135.22 o 
  -6  -3  12      146.02      196.53    102.65 o 
  -5  -3  12     1526.99     1509.39    164.20 o 
  -4  -3  12      253.09      320.73     56.97 o 
  -3  -3  12     1757.36     1915.32    104.18 o 
  -2  -3  12     3088.88     3440.84    137.70 o 
  -1  -3  12       42.48       73.29     44.60 o 
   0  -3  12     1587.24     1709.59    100.57 o 
   1  -3  12      798.86      797.25     94.67 o 
   2  -3  12      186.79      101.65     39.69 o 
   3  -3  12     2042.63     2126.33     69.60 o 
   4  -3  12     1308.12     1276.89     50.08 o 
   5  -3  12       46.32       69.30     31.00 o 
   6  -3  12     1643.24     1685.04     67.15 o 
   7  -3  12      751.19      705.06     55.83 o 
   8  -3  12      101.23      109.60     45.52 o 
  -8  -2  12      345.68      488.52    131.47 o 
  -7  -2  12       45.17        5.51     94.99 o 
  -6  -2  12     1380.19     1733.30    171.22 o 
  -5  -2  12     1131.79     1236.64     80.60 o 
  -4  -2  12      108.17       53.19     56.87 o 
  -3  -2  12     3295.85     3834.24    143.19 o 
  -2  -2  12     1142.48     1020.03    114.79 o 
  -1  -2  12      800.03      891.29     80.62 o 
   0  -2  12     2661.01     2834.22    123.69 o 
   1  -2  12       56.63       20.34     36.98 o 
   2  -2  12     2578.78     2643.49     73.32 o 
   3  -2  12     2024.11     2106.94     69.72 o 
   4  -2  12      137.25      114.96     31.70 o 
   5  -2  12     1471.98     1454.35    140.31 o 
   6  -2  12     1339.93     1288.24     89.72 o 
   7  -2  12       39.18        0.00     67.24 o 
   8  -2  12      667.86      622.13     88.72 o 
  -9  -1  12      681.83      766.07    153.10 o 
  -8  -1  12        1.55       81.18     99.94 o 
  -7  -1  12     1097.02     1191.30    155.90 o 
  -6  -1  12     1651.25     1890.16    178.81 o 
  -5  -1  12       40.99       30.13     70.76 o 
  -4  -1  12     1213.44     1109.09     77.83 o 
  -3  -1  12     2285.80     2342.45    108.38 o 
  -2  -1  12        2.74       10.15     33.14 o 
  -1  -1  12     1623.50     1787.36     80.18 o 
   0  -1  12     1741.47     1865.81     82.69 o 
   1  -1  12      638.59      639.16     71.78 o 
   2  -1  12     4004.54     4169.22     97.16 o 
   3  -1  12      661.64      737.59     79.20 o 
   4  -1  12      452.26      453.88     49.81 o 
   5  -1  12     1843.06     1958.06     78.07 o 
   6  -1  12        3.73        0.00     34.85 o 
   7  -1  12      768.39      619.64     57.36 o 
   8  -1  12      481.84      436.75     54.04 o 
  -9   0  12       81.32       36.72    101.54 o 
  -8   0  12      293.29      284.57    107.52 o 
  -7   0  12     1896.96     1786.62    177.93 o 
  -6   0  12       45.41      126.12     79.90 o 
  -5   0  12      939.82      894.19     67.53 o 
  -4   0  12     3797.57     4339.37    124.13 o 
  -3   0  12      881.83      806.55     58.34 o 
  -2   0  12     1655.01     1660.72    124.67 o 
  -1   0  12     1192.53     1421.76     88.56 o 
   0   0  12      437.81      446.14     54.19 o 
   1   0  12     2180.56     2243.54     92.72 o 
   2   0  12     1957.77     2098.59     68.23 o 
   3   0  12       84.05       88.95     29.45 o 
   4   0  12     2184.18     2287.92    131.45 o 
   5   0  12      608.94      646.85     54.75 o 
   6   0  12      204.02      157.36     43.14 o 
   7   0  12      635.85      657.99     59.03 o 
  -9   1  12        7.70        0.00     88.52 o 
  -8   1  12     1000.63     1063.98    143.28 o 
  -7   1  12     1665.42     2024.58    179.52 o 
  -6   1  12      672.52      696.94     80.93 o 
  -5   1  12     1430.98     1545.07    117.29 o 
  -4   1  12      812.56      917.44     59.27 o 
  -3   1  12     1562.16     1474.22    128.22 o 
  -2   1  12     3541.32     3620.30    116.02 o 
  -1   1  12      872.66      814.85     61.67 o 
   0   1  12      242.83      216.56     45.16 o 
   1   1  12     2738.18     2923.59    105.91 o 
   2   1  12      282.29      247.50     37.19 o 
   3   1  12      836.81      811.22     47.88 o 
   4   1  12     1668.58     1680.56     89.80 o 
   5   1  12       63.42        0.00     36.94 o 
   6   1  12      737.99      687.11     60.18 o 
   7   1  12      420.91      372.81     53.58 o 
  -9   2  12      459.12      487.01    117.50 o 
  -8   2  12     1648.03     1570.17    135.50 o 
  -7   2  12       62.91        0.00     52.05 o 
  -6   2  12     1264.57     1304.11     97.76 o 
  -5   2  12     1205.15     1136.23     64.98 o 
  -4   2  12       55.48       16.35     33.69 o 
  -3   2  12     3396.69     3377.28    111.08 o 
  -2   2  12     2085.10     1913.60    140.36 o 
  -1   2  12      145.60      158.85     40.65 o 
   0   2  12     1479.47     1409.05     78.16 o 
   1   2  12     1563.72     1715.66    112.78 o 
   2   2  12       89.06      102.74     42.92 o 
   3   2  12     1413.84     1517.97     60.92 o 
   4   2  12      584.82      567.00     51.12 o 
   5   2  12      718.30      742.77     60.08 o 
   6   2  12      986.11     1059.55     69.56 o 
  -9   3  12      744.47      672.88     91.38 o 
  -8   3  12      368.37      225.80     66.94 o 
  -7   3  12      592.73      515.82    158.77 o 
  -6   3  12     1729.52     1893.98    114.04 o 
  -5   3  12       75.83       66.92     36.08 o 
  -4   3  12      957.73      918.03     77.15 o 
  -3   3  12     2828.72     2739.04    100.83 o 
  -2   3  12        0.71        0.00     34.00 o 
  -1   3  12     1084.86      983.93     68.50 o 
   0   3  12     1859.95     1782.66    111.24 o 
   1   3  12        3.10       10.74     30.58 o 
   2   3  12     1830.60     2062.17    115.64 o 
   3   3  12     1166.30     1326.70     67.14 o 
   4   3  12       16.11       18.39     38.33 o 
   5   3  12     1220.55     1267.35     72.90 o 
  -9   4  12      356.14      347.76    121.85 o 
  -8   4  12       98.66       79.34     60.28 o 
  -7   4  12      988.93      852.18     87.70 o 
  -6   4  12      438.83      403.29     67.15 o 
  -5   4  12      259.47      202.12     55.44 o 
  -4   4  12     1456.43     1383.55     76.06 o 
  -3   4  12      919.29      848.96    119.18 o 
  -2   4  12      914.14      792.32     97.78 o 
  -1   4  12     1637.58     1574.61     85.10 o 
   0   4  12      107.26       56.33     43.70 o 
   1   4  12     1283.82     1265.61    114.51 o 
   2   4  12      322.51      355.66     45.59 o 
   3   4  12      120.44      105.43     46.04 o 
   4   4  12     1246.85     1103.33     69.20 o 
  -9   5  12        1.75       60.81     60.07 o 
  -8   5  12      501.61      342.91     71.21 o 
  -7   5  12      793.31      693.16     83.51 o 
  -6   5  12       66.04        7.48     50.64 o 
  -5   5  12      529.92      580.36     98.62 o 
  -4   5  12     1232.33     1217.98     95.58 o 
  -3   5  12       61.59       48.19     51.21 o 
  -2   5  12     1348.90     1151.55     76.25 o 
  -1   5  12      955.67      959.33     73.74 o 
   0   5  12      295.03      290.71     64.63 o 
   1   5  12     1244.92     1255.00    148.15 o 
   2   5  12        5.50        0.00     37.59 o 
   3   5  12      197.55      170.67     47.47 o 
  -8   6  12      937.17      822.41     90.05 o 
  -7   6  12      157.43      149.74     68.33 o 
  -6   6  12      166.19      163.50     59.30 o 
  -5   6  12     1033.90      960.76     90.11 o 
  -4   6  12      219.62      158.45     56.81 o 
  -3   6  12      529.41      568.24    158.65 o 
  -2   6  12     1153.48     1106.82     96.05 o 
  -1   6  12        2.76        4.80     44.17 o 
   0   6  12     1427.29     1250.29    175.29 o 
   1   6  12      307.82      409.01     65.82 o 
   2   6  12        1.73        0.00     42.11 o 
  -7   7  12      107.14       25.27     56.56 o 
  -6   7  12      650.01      550.29     79.85 o 
  -5   7  12      430.21      284.64     63.97 o 
  -4   7  12      156.40       72.76     53.49 o 
  -3   7  12      671.72      526.27     76.31 o 
  -2   7  12      224.83      233.33    113.59 o 
  -1   7  12      369.76      492.91    138.02 o 
   0   7  12      611.57      472.12     64.81 o 
  -6   8  12      376.97      306.34     77.47 o 
  -5   8  12       10.35        0.00     51.65 o 
  -4   8  12      723.13      680.26    143.92 o 
  -3   8  12      359.50      293.43    120.37 o 
  -2   8  12       22.00       46.86    106.49 o 
   0 -10  13      612.64      484.29    122.13 o 
   1 -10  13       91.58       55.08     92.60 o 
   2 -10  13      395.05      309.56    115.98 o 
   3 -10  13      974.64     1148.59    153.66 o 
   4 -10  13       13.41        0.00     88.37 o 
   5 -10  13      407.96      430.15     63.03 o 
   6 -10  13      414.50      493.76     55.04 o 
  -2  -9  13       11.80        0.00     95.23 o 
  -1  -9  13      709.79      780.68    136.74 o 
   0  -9  13      357.20      342.92    115.19 o 
   1  -9  13      104.06      135.14    101.94 o 
   2  -9  13     1160.56     1138.53    145.04 o 
   3  -9  13      276.84      291.83     76.03 o 
   4  -9  13      257.32      379.32    109.68 o 
   5  -9  13     1002.08      989.74     76.16 o 
   6  -9  13       73.36      120.67     56.96 o 
   7  -9  13      479.54      469.53     54.27 o 
  -3  -8  13       36.66      128.68    104.17 o 
  -2  -8  13      308.06      360.81    110.72 o 
  -1  -8  13      821.75      932.43    132.51 o 
   0  -8  13       20.56        0.00     79.50 o 
   1  -8  13     1391.52     1544.76    153.66 o 
   2  -8  13      854.43      815.57     91.01 o 
   3  -8  13       10.66        0.00     50.54 o 
   4  -8  13     1152.04     1145.76     80.14 o 
   5  -8  13      372.24      304.85     57.83 o 
   6  -8  13      149.31      162.87     58.07 o 
   7  -8  13      881.11      938.46     65.37 o 
  -4  -7  13      321.06      223.83    105.13 o 
  -3  -7  13      312.10      233.73    101.06 o 
  -2  -7  13      942.91      796.09    120.85 o 
  -1  -7  13      193.66      227.34     94.27 o 
   0  -7  13      932.06      851.98     91.85 o 
   1  -7  13     1259.27     1218.58     93.74 o 
   2  -7  13       16.79        3.00     47.27 o 
   3  -7  13     1448.39     1237.33     82.02 o 
   4  -7  13     1443.62     1476.01     79.54 o 
   5  -7  13        5.76       17.55     60.83 o 
   6  -7  13      473.63      435.01     81.57 o 
   7  -7  13      527.79      540.16     55.22 o 
   8  -7  13       58.57        5.03     44.00 o 
  -5  -6  13     1131.99      853.72    134.10 o 
  -4  -6  13       72.25      172.34     98.50 o 
  -3  -6  13      843.47     1117.62    136.58 o 
  -2  -6  13      920.93      738.82     87.06 o 
  -1  -6  13       43.23       34.66     58.06 o 
   0  -6  13      984.73      968.54     74.75 o 
   1  -6  13       30.53       38.71     45.26 o 
   2  -6  13     1300.28     1248.27     78.92 o 
   3  -6  13     1583.40     1536.12    196.78 o 
   4  -6  13      171.44      166.74     48.39 o 
   5  -6  13      337.67      290.79     44.21 o 
   6  -6  13      950.55      965.63     70.57 o 
   7  -6  13       92.33       42.71     41.06 o 
   8  -6  13      400.86      379.94     55.23 o 
  -6  -5  13      737.76      632.14     95.99 o 
  -5  -5  13      316.13      263.15     73.44 o 
  -4  -5  13      640.62      534.75     81.11 o 
  -3  -5  13     1549.63     1467.33    169.71 o 
  -2  -5  13       38.42       10.15     54.94 o 
  -1  -5  13     1673.01     1570.65     85.51 o 
   0  -5  13      616.27      741.23     66.03 o 
   1  -5  13      269.03      218.39     56.67 o 
   2  -5  13     1931.46     1718.50     86.20 o 
   3  -5  13      200.97      239.42     53.92 o 
   4  -5  13       69.24       66.58     56.04 o 
   5  -5  13      991.85      970.03     58.00 o 
   6  -5  13      374.26      408.94     72.10 o 
   7  -5  13       78.34       51.76     40.63 o 
   8  -5  13      832.26      855.71     98.21 o 
  -6  -4  13      826.82      898.98    153.58 o 
  -5  -4  13       80.71      229.49    110.24 o 
  -4  -4  13     1821.36     1596.80    175.45 o 
  -3  -4  13      553.90      769.90    133.07 o 
  -2  -4  13      603.74      577.01     78.19 o 
  -1  -4  13     2320.54     2553.49    127.32 o 
   0  -4  13      363.86      390.78     70.48 o 
   1  -4  13     1166.65     1157.15     93.86 o 
   2  -4  13     1886.45     1783.28    119.14 o 
   3  -4  13       61.93        0.00     32.03 o 
   4  -4  13      574.61      506.08     61.10 o 
   5  -4  13     1145.41     1216.40     63.94 o 
   6  -4  13       83.61       81.26     36.44 o 
   7  -4  13      542.52      627.39     77.15 o 
   8  -4  13      678.16      713.64     63.09 o 
  -7  -3  13      912.34     1105.32    170.42 o 
  -6  -3  13       53.09       30.17     98.58 o 
  -5  -3  13      888.45      482.22    121.01 o 
  -4  -3  13     1538.84     1535.02    165.56 o 
  -3  -3  13       16.74       55.56     81.66 o 
  -2  -3  13     2684.40     2859.42    132.47 o 
  -1  -3  13      850.46      858.90     83.03 o 
   0  -3  13       33.27       52.95     49.73 o 
   1  -3  13     3336.83     3363.53    142.60 o 
   2  -3  13      664.69      658.01    115.67 o 
   3  -3  13      620.71      577.26     50.29 o 
   4  -3  13     2054.81     2045.94     80.73 o 
   5  -3  13       34.81       18.50     34.85 o 
   6  -3  13      603.48      453.77     51.29 o 
   7  -3  13      664.48      822.38     79.73 o 
  -7  -2  13      160.67      305.17    125.80 o 
  -6  -2  13      424.74      499.22    122.69 o 
  -5  -2  13     1892.81     2106.64    190.62 o 
  -4  -2  13       50.18       21.55     77.75 o 
  -3  -2  13     1423.66     1528.48     99.03 o 
  -2  -2  13     3335.45     3590.50    145.86 o 
  -1  -2  13      539.76      543.36     70.03 o 
   0  -2  13     1464.18     1609.67     99.72 o 
   1  -2  13     1652.95     1635.29    139.73 o 
   2  -2  13      154.05       98.65     44.99 o 
   3  -2  13     2223.67     2257.26     74.18 o 
   4  -2  13     1056.48     1009.79     72.76 o 
   5  -2  13      494.95      541.39     69.03 o 
   6  -2  13      839.48      805.92     60.83 o 
   7  -2  13      184.81      158.00     45.94 o 
  -8  -1  13      432.50      349.63    125.08 o 
  -7  -1  13       96.66       60.75     99.30 o 
  -6  -1  13     1771.74     1597.28    175.45 o 
  -5  -1  13      601.96      423.23    112.07 o 
  -4  -1  13      522.42      743.56    124.37 o 
  -3  -1  13     1787.03     1796.24    101.71 o 
  -2  -1  13      901.43      810.71    103.89 o 
  -1  -1  13     1052.17     1052.97    106.04 o 
   0  -1  13     1935.84     2091.09     91.68 o 
   1  -1  13      237.34      246.94     49.32 o 
   2  -1  13     1323.08     1319.36    117.70 o 
   3  -1  13     2353.21     2490.56     85.10 o 
   4  -1  13        3.34        0.00     29.49 o 
   5  -1  13      641.30      600.68     53.66 o 
   6  -1  13      281.60      355.66     61.89 o 
   7  -1  13       46.31       59.43     42.53 o 
  -8   0  13       25.54       20.99     95.95 o 
  -7   0  13      970.62      852.04    140.81 o 
  -6   0  13     1620.67     1727.87    174.02 o 
  -5   0  13       41.73        0.00     79.98 o 
  -4   0  13     1949.90     2117.97    168.67 o 
  -3   0  13     1264.63     1304.12     75.02 o 
  -2   0  13       26.46        0.00     36.79 o 
  -1   0  13     1806.26     1864.64     87.36 o 
   0   0  13      789.07      700.77     85.76 o 
   1   0  13      289.17      315.17     70.57 o 
   2   0  13     2162.30     2347.28     73.65 o 
   3   0  13      412.69      340.66     46.34 o 
   4   0  13      419.45      354.84     40.76 o 
   5   0  13      535.92      576.99     54.74 o 
   6   0  13       40.38        0.00     38.87 o 
  -8   1  13      230.60      148.15     98.90 o 
  -7   1  13     1804.08     1728.03    171.14 o 
  -6   1  13       64.75       47.50     81.26 o 
  -5   1  13      771.79      786.17    113.35 o 
  -4   1  13     1924.16     2277.99    121.57 o 
  -3   1  13      176.78      111.59     40.25 o 
  -2   1  13     1945.98     2077.95     92.65 o 
  -1   1  13     1291.33     1349.20    125.81 o 
   0   1  13       22.54       10.89     38.89 o 
   1   1  13     1056.21     1144.11     99.79 o 
   2   1  13     1570.54     1694.11    203.69 o 
   3   1  13       89.25       13.77     38.05 o 
   4   1  13     1357.74     1350.23     84.88 o 
   5   1  13      341.94      309.97     75.96 o 
   6   1  13       90.91       21.62     90.02 o 
  -8   2  13      867.06      845.82    138.42 o 
  -7   2  13      588.57      556.01     83.46 o 
  -6   2  13       59.11       89.76     58.52 o 
  -5   2  13     1182.24     1083.50     95.51 o 
  -4   2  13      262.48      347.52     69.24 o 
  -3   2  13      788.24      747.26     64.12 o 
  -2   2  13     3056.10     2973.91    109.80 o 
  -1   2  13      261.52      221.76     48.63 o 
   0   2  13      364.85      343.20     54.43 o 
   1   2  13     1117.00     1158.71     82.79 o 
   2   2  13       77.73       50.21     39.06 o 
   3   2  13      735.29      767.62     79.59 o 
   4   2  13      848.54      929.00     62.62 o 
   5   2  13        9.14        0.00     53.20 o 
  -8   3  13     1104.09     1089.21    106.45 o 
  -7   3  13       21.07        0.00     54.86 o 
  -6   3  13      481.62      354.37     72.28 o 
  -5   3  13      977.67     1002.78     93.27 o 
  -4   3  13       44.79      102.45     66.41 o 
  -3   3  13     2445.02     2384.41    126.20 o 
  -2   3  13      718.31      638.15     63.35 o 
  -1   3  13      126.65       72.00     49.69 o 
   0   3  13     1079.69     1090.68     77.42 o 
   1   3  13      207.79      296.44     67.07 o 
   2   3  13      311.44      288.80     47.59 o 
   3   3  13      936.83     1105.87     65.26 o 
   4   3  13      120.71      120.78     46.47 o 
  -8   4  13      138.84      117.04     66.70 o 
  -7   4  13      142.56      220.64     66.32 o 
  -6   4  13     1204.20     1009.50     93.88 o 
  -5   4  13      142.16       72.51     55.60 o 
  -4   4  13      831.89      735.12     83.94 o 
  -3   4  13     1797.88     1966.58    118.85 o 
  -2   4  13       11.07       28.80     52.86 o 
  -1   4  13     1329.92     1183.17     80.10 o 
   0   4  13      716.07      587.11     66.92 o 
   1   4  13      242.82      193.89     44.24 o 
   2   4  13      392.34      316.60     62.89 o 
   3   4  13      714.05      629.04     81.61 o 
  -8   5  13       69.77       38.00     59.86 o 
  -7   5  13      800.26      873.54     94.92 o 
  -6   5  13      814.14      710.47     86.84 o 
  -5   5  13      116.62      116.22     56.11 o 
  -4   5  13      865.80      825.99     89.10 o 
  -3   5  13       90.27      143.76     59.24 o 
  -2   5  13      591.48      369.00     77.35 o 
  -1   5  13      849.73      964.75    186.55 o 
   0   5  13       60.97       98.63     57.52 o 
   1   5  13      751.81      755.19     86.37 o 
   2   5  13      297.33      115.72    160.09 o 
  -7   6  13      523.93      404.65     77.83 o 
  -6   6  13       13.84        0.00     52.13 o 
  -5   6  13      566.75      602.25     96.47 o 
  -4   6  13      269.43      240.19     64.77 o 
  -3   6  13       36.24        0.00     51.23 o 
  -2   6  13      732.06      631.86    132.95 o 
  -1   6  13      235.14       83.85     74.76 o 
   0   6  13      313.76      138.97    119.50 o 
  -5   7  13      402.10      330.59     74.18 o 
  -4   7  13       49.10       10.31     56.89 o 
  -3   7  13      348.45      236.79     68.47 o 
  -2   7  13      432.48      282.34    116.62 o 
   0  -9  14      800.63      804.55    138.18 o 
   1  -9  14        7.90       91.48     99.14 o 
   2  -9  14      253.25      174.47     78.32 o 
   3  -9  14      653.94      683.36     92.45 o 
   4  -9  14        6.19      131.87     96.91 o 
   5  -9  14      477.10      520.20    174.89 o 
  -2  -8  14       57.45        0.00     91.64 o 
  -1  -8  14      783.67      545.20    121.25 o 
   0  -8  14      149.88       59.85     70.22 o 
   1  -8  14      361.48      227.52     75.37 o 
   2  -8  14      704.65      698.03    106.25 o 
   3  -8  14      164.56      191.15     71.50 o 
   4  -8  14      292.02      270.44    103.69 o 
   5  -8  14      623.52      609.30     65.62 o 
   6  -8  14      115.46      139.67     51.03 o 
  -3  -7  14       57.44       17.71    108.84 o 
  -2  -7  14      452.13      434.66     85.23 o 
  -1  -7  14      631.98      606.11     88.51 o 
   0  -7  14      101.23        0.00     61.83 o 
   1  -7  14     1213.53     1329.95    106.47 o 
   2  -7  14      494.01      454.11     77.52 o 
   3  -7  14        8.92       38.35     59.66 o 
   4  -7  14      763.48      838.63    128.60 o 
   5  -7  14      369.96      385.86     59.23 o 
   6  -7  14       37.03       20.64     41.15 o 
   7  -7  14      703.83      709.55     60.60 o 
  -4  -6  14      240.64       82.59     74.81 o 
  -3  -6  14      101.43      148.93     73.10 o 
  -2  -6  14     1229.45     1052.21    101.64 o 
  -1  -6  14      212.15      132.37     64.14 o 
   0  -6  14      346.44      340.60     73.18 o 
   1  -6  14      919.61      762.94    226.58 o 
   2  -6  14        8.31        1.84     50.45 o 
   3  -6  14     1279.00     1215.37     82.09 o 
   4  -6  14      833.33      806.68     66.73 o 
   5  -6  14       55.59        8.81     49.80 o 
   6  -6  14      457.34      478.10     51.26 o 
   7  -6  14      522.25      497.16     55.01 o 
  -5  -5  14      564.92      608.74    150.31 o 
  -4  -5  14        5.14        3.83     97.23 o 
  -3  -5  14     1233.82     1153.06    166.27 o 
  -2  -5  14      633.95      652.88    134.26 o 
  -1  -5  14        6.32        0.00     85.33 o 
   0  -5  14      629.28      503.05    118.46 o 
   1  -5  14      999.04      816.61    100.22 o 
   2  -5  14      753.55      840.64     91.94 o 
   3  -5  14     1025.07     1057.99    191.30 o 
   4  -5  14       36.72       24.23     46.51 o 
   5  -5  14      470.64      371.42     61.04 o 
   6  -5  14      855.53      919.80    125.48 o 
   7  -5  14       25.82       25.12     40.98 o 
  -5  -4  14       25.31       25.30     91.32 o 
  -4  -4  14      551.36      453.96    128.92 o 
  -2  -4  14       62.66        0.00     80.30 o 
  -1  -4  14      707.50      665.17    128.44 o 
   0  -4  14     2461.98     2489.48    190.38 o 
   1  -4  14      120.22       99.62     61.08 o 
   2  -4  14     1137.73     1194.19    139.25 o 
   3  -4  14      372.97      292.58     69.79 o 
   4  -4  14      202.29       92.84     58.91 o 
   5  -4  14      978.65      887.60     65.91 o 
   6  -4  14      165.44      189.99     48.25 o 
   7  -4  14      210.78      253.55     69.81 o 
  -6  -3  14      468.36      459.87    130.67 o 
  -5  -3  14      166.26      295.67    119.50 o 
  -4  -3  14     1893.60     1880.90    187.91 o 
  -3  -3  14      453.14      242.19    106.57 o 
  -2  -3  14      775.48      625.58    125.00 o 
  -1  -3  14     1073.70     1020.55    138.49 o 
   0  -3  14     1033.03     1048.44     96.26 o 
   1  -3  14      890.07      804.24     85.76 o 
   2  -3  14     1880.04     1907.28    116.02 o 
   3  -3  14       83.61        0.00     54.44 o 
   4  -3  14      959.40     1043.22     88.13 o 
   5  -3  14      359.90      378.44     61.82 o 
   6  -3  14        5.25        0.00     38.86 o 
  -6  -2  14        0.08        0.00     97.15 o 
  -5  -2  14     1220.44     1002.27    155.42 o 
  -4  -2  14      693.97      877.11    144.00 o 
  -3  -2  14      239.74      153.82     91.72 o 
  -2  -2  14     2145.45     2469.92    187.35 o 
  -1  -2  14     1280.04     1453.04    150.79 o 
   0  -2  14      187.35       35.76    107.52 o 
   1  -2  14     1032.11     1019.29    106.45 o 
   2  -2  14      495.69      507.52     74.23 o 
   3  -2  14      170.45      119.37     39.60 o 
   4  -2  14     1301.23     1434.97    179.48 o 
   5  -2  14       36.16        0.00     37.29 o 
   6  -2  14      376.27      347.77    100.75 o 
  -7  -1  14      165.68      143.20    115.98 o 
  -6  -1  14      383.27      269.81    107.12 o 
  -5  -1  14     1440.92     1380.16    165.32 o 
  -4  -1  14        1.39        0.00     76.15 o 
  -3  -1  14     1446.80     1462.62    153.74 o 
  -2  -1  14     1263.14     1211.33    137.62 o 
  -1  -1  14        7.17        0.00     48.46 o 
   0  -1  14     1274.25     1292.13     96.01 o 
   1  -1  14      831.12      856.91     70.80 o 
   2  -1  14        1.35        0.00     47.80 o 
   3  -1  14     1271.03     1329.05     67.84 o 
   4  -1  14      500.08      505.05     64.65 o 
   5  -1  14       46.66       31.26     41.07 o 
   6  -1  14      874.87      993.96    101.77 o 
  -7   0  14       69.94      107.44     95.23 o 
  -6   0  14      848.66      999.00    149.27 o 
  -5   0  14      673.49      880.14    135.94 o 
  -4   0  14      249.39      185.19     85.81 o 
  -3   0  14      984.20     1056.23    132.43 o 
  -2   0  14      106.26       88.47     56.88 o 
  -1   0  14     1139.92     1118.70     77.36 o 
   0   0  14     1191.51     1316.87     81.75 o 
   1   0  14       41.67        0.00     45.60 o 
   2   0  14      727.11      717.09     69.70 o 
   3   0  14     1346.22     1211.02     66.93 o 
   4   0  14       63.80       69.87     46.69 o 
   5   0  14      528.22      617.00     72.75 o 
  -7   1  14      576.26      302.61    107.36 o 
  -6   1  14      760.46      490.68    117.58 o 
  -5   1  14       53.07        7.50     75.03 o 
  -4   1  14     1323.93     1398.01    200.76 o 
  -3   1  14      557.02      734.18    174.58 o 
  -2   1  14       17.98       24.77     55.93 o 
  -1   1  14      913.60      855.71    163.12 o 
   0   1  14      189.60      129.61     49.66 o 
   1   1  14      300.50      293.77     55.60 o 
   2   1  14     1362.25     1515.77    109.44 o 
   3   1  14      250.44      172.08     54.75 o 
   4   1  14      310.27      244.10     48.58 o 
  -7   2  14      639.58      771.74    132.67 o 
  -6   2  14      250.06      299.69     97.11 o 
  -5   2  14      521.45      456.24     80.12 o 
  -4   2  14     1412.22     1394.63    109.24 o 
  -3   2  14        0.42        0.00     52.49 o 
  -2   2  14     1152.44     1102.35     98.58 o 
  -1   2  14      739.18      690.89    122.53 o 
   0   2  14        1.19        0.00     51.46 o 
   1   2  14      766.58      744.37    153.02 o 
   2   2  14      428.81      222.02     74.20 o 
   3   2  14      137.79       77.95     46.23 o 
   4   2  14      884.80      852.94     63.21 o 
  -7   3  14      317.52      267.93     75.20 o 
  -6   3  14       27.98       45.89     81.42 o 
  -5   3  14      998.28      959.99    192.74 o 
  -4   3  14      193.32      132.17     73.48 o 
  -3   3  14      935.95      745.38     85.89 o 
  -2   3  14     1119.56     1059.75     97.92 o 
  -1   3  14      154.64      165.84     63.24 o 
   0   3  14      408.85      435.06     76.87 o 
   1   3  14      594.89      489.61    115.11 o 
   2   3  14        0.22        0.00     40.89 o 
   3   3  14      720.88      691.00     74.48 o 
  -7   4  14        8.27       20.39     58.98 o 
  -6   4  14      431.91      385.25     76.51 o 
  -5   4  14      283.20      267.94     70.91 o 
  -4   4  14        7.68        0.00     53.88 o 
  -3   4  14     1281.57     1182.43    102.04 o 
  -2   4  14      253.99      190.84    128.48 o 
  -1   4  14      122.23      110.17     59.92 o 
   0   4  14      704.68      774.43     93.51 o 
   1   4  14       80.61        0.00     56.69 o 
  -6   5  14      401.93      329.84    111.00 o 
  -5   5  14      163.09      141.69     62.71 o 
  -4   5  14      363.00      371.81     82.90 o 
  -3   5  14      388.88      457.76     77.59 o 
  -2   5  14        0.69        0.00     57.19 o 
  -1   5  14      567.63      401.29     79.86 o 
   0   5  14      505.23      323.54     75.28 o 
  -3   6  14      156.68      109.49     62.77 o 
   0  -8  15      788.52      673.13     98.37 o 
   1  -8  15       33.88       25.17     69.12 o 
   2  -8  15      349.99      311.88     80.01 o 
   3  -8  15      360.90      377.28     81.69 o 
   4  -8  15       10.63        0.00     83.10 o 
  -1  -7  15      787.58      783.43    159.49 o 
   0  -7  15      374.30      243.53     78.62 o 
   1  -7  15      255.60      232.94     99.78 o 
   2  -7  15      734.77      836.94    153.86 o 
   3  -7  15      174.13      146.33     71.48 o 
   4  -7  15      299.22      117.42     95.15 o 
   5  -7  15      418.89      469.19    160.13 o 
  -3  -6  15      161.39      148.23    120.37 o 
  -2  -6  15      474.08      431.69    140.17 o 
  -1  -6  15     1116.02      826.58    156.06 o 
   0  -6  15        1.33       14.37     97.39 o 
   1  -6  15     1236.70     1294.35    165.56 o 
   2  -6  15      699.30      584.47    130.27 o 
   3  -6  15       28.02        0.00     87.81 o 
   5  -6  15       66.52        0.00     62.50 o 
  -4  -5  15      220.40      248.33    130.75 o 
  -3  -5  15      128.34       67.85    113.11 o 
  -2  -5  15     1277.77     1459.82    181.20 o 
  -1  -5  15      374.17      380.52    120.77 o 
   0  -5  15      461.17      489.80    129.55 o 
   1  -5  15     1541.42     1580.28    170.03 o 
   2  -5  15        9.86        0.00     84.53 o 
   3  -5  15      847.77      877.51    130.99 o 
   5  -5  15        1.06        0.00     62.42 o 
  -4  -4  15       34.74       71.84    104.97 o 
  -3  -4  15     1111.88     1226.02    176.89 o 
  -2  -4  15      520.33      327.76    126.20 o 
  -1  -4  15       21.80        0.00     87.57 o 
   0  -4  15     2012.30     2047.65    185.59 o 
   1  -4  15      518.68      412.85    113.59 o 
   2  -4  15      145.86      120.85     86.93 o 
   3  -4  15      811.84      961.00    131.39 o 
   5  -4  15      341.52      273.40     73.84 o 
  -5  -3  15       23.44        0.00    107.92 o 
  -4  -3  15      778.34      777.25    151.43 o 
  -3  -3  15     1042.38      890.36    153.42 o 
  -2  -3  15       84.58       52.76     95.31 o 
  -1  -3  15      301.71      299.98    102.41 o 
   0  -3  15     1731.04     1694.83    166.19 o 
   1  -3  15       23.16       19.96     82.38 o 
   2  -3  15      876.44      905.76    125.64 o 
   3  -3  15      650.01      675.07    117.66 o 
   4  -3  15      159.85        0.00     57.63 o 
   5  -3  15      674.69      650.57     86.85 o 
  -5  -2  15      145.41       76.23    103.93 o 
  -4  -2  15     1137.69     1076.51    158.45 o 
  -3  -2  15       67.88       25.70     88.37 o 
  -2  -2  15      389.22      339.57    104.97 o 
  -1  -2  15      927.00     1090.40    139.85 o 
   0  -2  15       44.48       26.82     78.47 o 
   1  -2  15      847.10      836.64    124.84 o 
   2  -2  15     1102.94     1252.12    137.06 o 
   3  -2  15       80.20      107.84     80.30 o 
   4  -2  15     1127.02     1007.06     76.33 o 
   5  -2  15      387.25      414.78     56.47 o 
  -6  -1  15       19.50      112.39    107.12 o 
  -5  -1  15      787.42      769.82    138.26 o 
  -4  -1  15      803.60      594.69    126.28 o 
  -3  -1  15      164.53      162.52     91.80 o 
  -2  -1  15      768.56      513.99    108.64 o 
  -1  -1  15      420.33      315.15     93.31 o 
   0  -1  15      161.83      160.69     86.45 o 
   1  -1  15     1097.05     1126.96    135.06 o 
   2  -1  15      254.11      222.53     68.40 o 
   3  -1  15      567.43      478.16     79.34 o 
   4  -1  15     1163.67     1136.51    117.90 o 
  -6   0  15      341.08      152.30     98.02 o 
  -5   0  15     1056.33      974.17    139.61 o 
  -4   0  15       47.80        0.00     73.28 o 
  -3   0  15      744.94      745.96    128.84 o 
  -2   0  15      449.84      352.34     96.03 o 
  -1   0  15        0.53        0.00     54.85 o 
   0   0  15     1281.60     1454.36    126.12 o 
   1   0  15      489.52      404.33     75.55 o 
   2   0  15       35.88        0.00     57.91 o 
   3   0  15     1170.02     1082.42    130.07 o 
   4   0  15      247.96      271.22     61.21 o 
  -6   1  15      765.90     1182.67    157.65 o 
  -5   1  15      319.10      216.64     94.35 o 
  -4   1  15      248.88      153.50     85.17 o 
  -3   1  15      984.30     1018.12    101.88 o 
  -2   1  15       25.40        0.00     56.86 o 
  -1   1  15      536.15      624.64     88.68 o 
   0   1  15      771.10      699.34     88.20 o 
   1   1  15        2.79        0.00     70.44 o 
   2   1  15      668.36      633.79     87.67 o 
   3   1  15      669.21      492.50     85.97 o 
  -6   2  15      523.14      446.78    118.06 o 
  -5   2  15        0.78        0.00     56.29 o 
  -4   2  15      984.46      946.87     99.55 o 
  -3   2  15      286.84      204.72    141.13 o 
  -2   2  15       66.47        0.00    131.27 o 
  -1   2  15      916.39      852.56    166.67 o 
   0   2  15      157.85       88.47     63.72 o 
   1   2  15      331.67      355.04     77.81 o 
   2   2  15      840.88      829.64     96.07 o 
  -5   3  15      283.44      213.12     74.48 o 
  -4   3  15      845.57      656.28     88.92 o 
  -3   3  15        1.68       10.76     59.77 o 
  -2   3  15      587.84      703.61     91.25 o 
  -1   3  15      653.27      446.91     81.97 o 
   0   3  15       22.50       24.93     60.03 o 
   1   3  15      624.41      760.99     94.33 o 
  -4   4  15      284.65      192.38     76.59 o 
  -3   4  15      404.47      204.46     68.56 o 
  -2   4  15      757.46      702.18    154.70 o 
  -1   4  15       71.39       35.15     61.33 o 
   0  -6  16       79.92        0.00    106.41 o 
   1  -6  16      258.20      306.84    124.37 o 
   2  -6  16      959.56      802.15    147.20 o 
  -2  -5  16      478.93      442.94    142.41 o 
  -1  -5  16      452.98      513.59    142.25 o 
   0  -5  16       36.89        0.00     98.18 o 
   1  -5  16      721.29      763.28    145.60 o 
   2  -5  16      396.26      305.73    114.55 o 
   3  -5  16       31.17        6.63     85.65 o 
  -2  -4  16      600.19      609.78    146.16 o 
  -1  -4  16       79.88       83.34    107.60 o 
   0  -4  16      493.36      524.05    130.03 o 
   1  -4  16      787.76      664.38    132.19 o 
   2  -4  16        0.65       48.85     88.37 o 
   3  -4  16      402.82      239.79     96.99 o 
  -3  -3  16      873.45      748.99    151.19 o 
  -2  -3  16      112.43       38.24    108.72 o 
  -1  -3  16        3.38        0.00     87.17 o 
   0  -3  16     1543.67     1153.70    149.83 o 
   1  -3  16      196.41      128.92     99.22 o 
   2  -3  16      262.32      260.55     96.91 o 
   3  -3  16      707.29      469.69    111.99 o 
  -4  -2  16      631.94      876.47    152.38 o 
  -3  -2  16      526.50      650.25    137.62 o 
  -2  -2  16       11.16        0.00     84.21 o 
  -1  -2  16      748.83      641.63    125.24 o 
   0  -2  16      425.13      351.23    109.92 o 
   1  -2  16      135.71      191.10     94.75 o 
   2  -2  16     1166.15     1124.08    138.65 o 
   3  -2  16      429.76      260.39     95.63 o 
  -4  -1  16      946.80      758.81    141.29 o 
  -3  -1  16       15.44        0.00     79.58 o 
  -2  -1  16      254.86      229.02     97.94 o 
  -1  -1  16      518.96      477.43    112.95 o 
   0  -1  16        0.77        0.00     83.82 o 
   1  -1  16      658.70      658.79    120.45 o 
   2  -1  16      876.21      622.55    117.58 o 
  -4   0  16      323.10      160.05     98.58 o 
  -3   0  16       38.44        0.00     74.08 o 
  -2   0  16     1049.34      941.37    135.54 o 
  -1   0  16       18.97        0.00     72.80 o 
   0   0  16      257.93      180.08     91.48 o 
   1   0  16      532.10      544.73     85.42 o 
   2   0  16       77.92        0.00     64.05 o 
  -4   1  16       74.65        5.35     84.93 o 
  -3   1  16      733.76      565.79    118.14 o 
  -2   1  16      397.06      329.59    104.49 o 
  -1   1  16       78.26      110.36     63.96 o 
   0   1  16      604.82      544.68     87.03 o 
   1   1  16      405.41      344.37    125.72 o 
  -3   2  16      955.92      880.23    102.18 o 
  -2   2  16       72.44       68.20     65.12 o 
  -1   2  16      408.61      396.78     84.00 o 
                                                 
